# Supplementary material for: Biomaterials research of China from 2013 to 2017 based on bibliometrics and visualization analysis
Source: PeerJ. 2019 May 6;7:e6859. doi: 10.7717/peerj.6859 (PMC6507895; doi:10.7717/peerj.6859)
Supplement: Dataset S1 [file peerj-07-6859-s001.zip › DatasetS1.rar.xlsx]

## Sheet: Sheet1
					types of papers
		types of papers in 2013-2017:	ARTICLE (3,383)			EDITORIAL MATERIAL (21)			BOOK CHAPTER (2)		RETRACTED PUBLICATION (2)
			REVIEW (327)			MEETING ABSTRACT (15)			LETTER (2)		CORRECTION (1)
			PROCEEDINGS PAPER (124)
		number of differet type papers in every year
		2013	2013		2014	2014		2015	2015		2016	2016	2017	2017
		ARTICLE	496		ARTICLE	623		ARTICLE	663		ARTICLE	718	ARTICLE	883
		REVIEW	30		REVIEW	57		REVIEW	62		REVIEW	81	REVIEW	97
		PROCEEDINGS PAPER	39		PROCEEDINGS PAPER	34		PROCEEDINGS PAPER	14		PROCEEDINGS PAPER	14	PROCEEDINGS PAPER	23
		MEETING ABSTRACT	2		EDITORIAL MATERIAL	7		EDITORIAL MATERIAL	4		EDITORIAL MATERIAL	5	EDITORIAL MATERIAL	5
					MEETING ABSTRACT	3		MEETING ABSTRACT	3		MEETING ABSTRACT	2	MEETING ABSTRACT	5
					RETRACTED PUBLICATION	1		BOOK CHAPTER	1		BOOK CHAPTER	1	LETTER	1
								CORRECTION	1
								LETTER	1
								RETRACTED PUBLICATION	1
