# Supplementary material for: Biomaterials research of China from 2013 to 2017 based on bibliometrics and visualization analysis
Source: PeerJ. 2019 May 6;7:e6859. doi: 10.7717/peerj.6859 (PMC6507895; doi:10.7717/peerj.6859)
Supplement: Dataset S2 [file peerj-07-6859-s002.zip › DatasetS2.rar.xlsx]

## Sheet: Sheet1
	journals of the biomaterials published in 2013
			journals	number	ratio	impact factor
			JOURNAL OF APPLIED POLYMER SCIENCE	42	0.08468	1.64
			MATERIALS LETTERS	31	0.0625	2.269
			BIOMATERIALS	23	0.04637	8.312
			MATERIALS SCIENCE ENGINEERING C MATERIALS FOR BIOLOGICAL APPLICATIONS	22	0.04435	2.736
			COLLOIDS AND SURFACES B BIOINTERFACES	13	0.02621	4.287
			MATERIALS CHEMISTRY AND PHYSICS	11	0.02218	2.129
			ACS APPLIED MATERIALS INTERFACES	10	0.02016	5.9
			ACTA BIOMATERIALIA	10	0.02016	5.684
			JOURNAL OF MATERIALS CHEMISTRY B	10	0.02016	not
			JOURNAL OF MATERIALS SCIENCE MATERIALS IN MEDICINE	10	0.02016	2.379
			JOURNAL OF BIOMEDICAL MATERIALS RESEARCH PART A	7	0.01411	2.841
			JOURNAL OF MATERIALS SCIENCE	7	0.01411	2.305
			APPLIED SURFACE SCIENCE	6	0.0121	2.538
			INTERNATIONAL JOURNAL OF NANOMEDICINE	6	0.0121	4.195
			PLOS ONE	6	0.0121	3.534
			SURFACE COATINGS TECHNOLOGY	6	0.0121	2.199
			BIOMACROMOLECULES	5	0.01008	5.788
			CARBOHYDRATE POLYMERS	5	0.01008	3.916
			JOURNAL OF MATERIALS SCIENCE TECHNOLOGY	5	0.01008	1.61
			JOURNAL OF POLYMER SCIENCE PART A POLYMER CHEMISTRY	5	0.01008	3.245
			LANGMUIR	5	0.01008	4.384
			RSC ADVANCES	5	0.01008	3.708
			ADVANCED FUNCTIONAL MATERIALS	4	0.00806	10.439
			CHEMICAL COMMUNICATIONS	4	0.00806	6.718
			INTERNATIONAL JOURNAL OF BIOLOGICAL MACROMOLECULES	4	0.00806	3.096
			INTERNATIONAL JOURNAL OF PHARMACEUTICS	4	0.00806	3.785
			JOURNAL OF BIOACTIVE AND COMPATIBLE POLYMERS	4	0.00806	2.5
			JOURNAL OF NANOMATERIALS	4	0.00806	1.611
			JOURNAL OF PHARMACEUTICAL SCIENCES	4	0.00806	3.007
			NANOSCALE	4	0.00806	6.739
			POLYMER	4	0.00806	3.766
			SOFT MATTER	4	0.00806	4.151
			ACS NANO	3	0.00605	12.033
			ASIAN JOURNAL OF CHEMISTRY	3	0.00605	0.355
			BIOMATERIALS SCIENCE	3	0.00605	not
			BIOMEDICAL MATERIALS	3	0.00605	2.922
			JOURNAL OF BIOMEDICAL MATERIALS RESEARCH PART B APPLIED BIOMATERIALS	3	0.00605	2.328
			JOURNAL OF BIOMEDICAL NANOTECHNOLOGY	3	0.00605	7.578
			JOURNAL OF MECHANICS IN MEDICINE AND BIOLOGY	3	0.00605	0.803
			POLYMER CHEMISTRY	3	0.00605	5.368
			PROGRESS IN CHEMISTRY	3	0.00605	0.714
			THIN SOLID FILMS	3	0.00605	1.867
			BIO MEDICAL MATERIALS AND ENGINEERING	2	0.00403	0.847
			CELLULOSE CHEMISTRY AND TECHNOLOGY	2	0.00403	0.833
			CHEMICAL JOURNAL OF CHINESE UNIVERSITIES CHINESE	2	0.00403	0.954
			CHEMPHYSCHEM	2	0.00403	3.36
			CLINICAL ORAL IMPLANTS RESEARCH	2	0.00403	3.123
			COLLOIDS AND SURFACES A PHYSICOCHEMICAL AND ENGINEERING ASPECTS	2	0.00403	2.354
			CORROSION SCIENCE	2	0.00403	3.686
			CRYSTENGCOMM	2	0.00403	3.858
			FUNCTIONAL MATERIALS LETTERS	2	0.00403	1.622
			IEEE TRANSACTIONS ON PLASMA SCIENCE	2	0.00403	0.95
			INDUSTRIAL CROPS AND PRODUCTS	2	0.00403	3.208
			JOURNAL OF AGRICULTURAL AND FOOD CHEMISTRY	2	0.00403	3.107
			JOURNAL OF BIOMATERIALS SCIENCE POLYMER EDITION	2	0.00403	1.357
			JOURNAL OF BIOSCIENCE AND BIOENGINEERING	2	0.00403	1.869
			JOURNAL OF INORGANIC MATERIALS	2	0.00403	0.537
			JOURNAL OF POLYMER RESEARCH	2	0.00403	1.897
			JOURNAL OF SURGICAL RESEARCH	2	0.00403	2.121
			JOURNAL OF THE AMERICAN CHEMICAL SOCIETY	2	0.00403	11.444
			JOURNAL OF THE MECHANICAL BEHAVIOR OF BIOMEDICAL MATERIALS	2	0.00403	3.048
			MATERIALS DESIGN	2	0.00403	2.409
			ORGANOGENESIS	2	0.00403	2.596
			POLYMER BULLETIN	2	0.00403	1.491
			PROCEEDINGS OF THE INSTITUTION OF MECHANICAL ENGINEERS PART H JOURNAL OF ENGINEERING IN MEDICINE	2	0.00403	1.144
			TISSUE ENGINEERING PART A	2	0.00403	4.145
			TRANSACTIONS OF NONFERROUS METALS SOCIETY OF CHINA	2	0.00403	1.001
			ACTA PHYSICO CHIMICA SINICA	1	0.00202	0.886
			ADVANCED ENGINEERING MATERIALS	1	0.00202	1.508
			ADVANCED HEALTHCARE MATERIALS	1	0.00202	4.88
			ADVANCED MATERIALS	1	0.00202	15.409
			ADVANCES IN POLYMER TECHNOLOGY	1	0.00202	2.147
			ANALYTICAL CHEMISTRY	1	0.00202	5.825
			ANGEWANDTE CHEMIE INTERNATIONAL EDITION	1	0.00202	11.336
			APPLIED CLAY SCIENCE	1	0.00202	2.703
			APPLIED MICROBIOLOGY AND BIOTECHNOLOGY	1	0.00202	3.811
			ARCHIVES OF MEDICAL RESEARCH	1	0.00202	2.406
			BIOCHIMICA ET BIOPHYSICA ACTA BIOMEMBRANES	1	0.00202	3.431
			BIOFABRICATION	1	0.00202	4.302
			BIOMICROFLUIDICS	1	0.00202	3.771
			BIOTECHNOLOGY AND APPLIED BIOCHEMISTRY	1	0.00202	1.322
			BIOTECHNOLOGY AND BIOPROCESS ENGINEERING	1	0.00202	1.22
			BMC CARDIOVASCULAR DISORDERS	1	0.00202	1.5
			CARBON	1	0.00202	6.16
			CELL AND TISSUE RESEARCH	1	0.00202	3.333
			CELLS TISSUES ORGANS	1	0.00202	2.138
			CEREAL CHEMISTRY	1	0.00202	1.059
			CHEMICAL RESEARCH IN CHINESE UNIVERSITIES	1	0.00202	1.119
			CHEMISTRY A EUROPEAN JOURNAL	1	0.00202	5.696
			CHEMISTRY AN ASIAN JOURNAL	1	0.00202	3.935
			CHEMISTRY CENTRAL JOURNAL	1	0.00202	1.663
			CHINESE JOURNAL OF CHEMISTRY	1	0.00202	1.04
			CHINESE JOURNAL OF OCEANOLOGY AND LIMNOLOGY	1	0.00202	0.684
			CHINESE JOURNAL OF POLYMER SCIENCE	1	0.00202	1.42
			CHINESE MEDICAL JOURNAL	1	0.00202	1.016
			CHINESE SCIENCE BULLETIN	1	0.00202	1.738
			COMPOSITES SCIENCE AND TECHNOLOGY	1	0.00202	3.633
			CRYOBIOLOGY	1	0.00202	1.643
			CRYSTAL GROWTH DESIGN	1	0.00202	4.558
			CURRENT MEDICINAL CHEMISTRY	1	0.00202	3.715
			ECS ELECTROCHEMISTRY LETTERS	1	0.00202	1.855
			ENVIRONMENTAL SCIENCE AND POLLUTION RESEARCH	1	0.00202	2.757
			ENVIRONMENTAL TECHNOLOGY	1	0.00202	1.197
			EXPERIMENTAL AND THERAPEUTIC MEDICINE	1	0.00202	0.941
			EXPERIMENTAL BIOLOGY AND MEDICINE	1	0.00202	2.226
			FASEB JOURNAL	1	0.00202	5.48
			FIBERS AND POLYMERS	1	0.00202	1.113
			FOOD SCIENCE AND TECHNOLOGY RESEARCH	1	0.00202	0.355
			FRONTIERS OF CHEMICAL SCIENCE AND ENGINEERING	1	0.00202	Not
			FRONTIERS OF MATERIALS SCIENCE	1	0.00202	not
			HEAT TRANSFER RESEARCH	1	0.00202	0.25
			INJURY INTERNATIONAL JOURNAL OF THE CARE OF THE INJURED	1	0.00202	2.462
			INTERNATIONAL JOURNAL OF APPLIED CERAMIC TECHNOLOGY	1	0.00202	1.215
			INTERNATIONAL JOURNAL OF CLINICAL AND EXPERIMENTAL MEDICINE	1	0.00202	1.422
			INTERNATIONAL JOURNAL OF ELECTROCHEMICAL SCIENCE	1	0.00202	1.956
			INTERNATIONAL JOURNAL OF ORAL MAXILLOFACIAL IMPLANTS	1	0.00202	1.491
			INTERNATIONAL JOURNAL OF POLYMER SCIENCE	1	0.00202	1.322
			INTERNATIONAL JOURNAL OF POLYMERIC MATERIALS AND POLYMERIC BIOMATERIALS	1	0.00202	2.784
			JOURNAL OF ADHESION SCIENCE AND TECHNOLOGY	1	0.00202	1.153
			JOURNAL OF BIOMATERIALS AND TISSUE ENGINEERING	1	0.00202	1.167
			JOURNAL OF BIOMATERIALS APPLICATIONS	1	0.00202	2.764
			JOURNAL OF BIONIC ENGINEERING	1	0.00202	1.333
			JOURNAL OF CHEMISTRY	1	0.00202	not
			JOURNAL OF CONTROLLED RELEASE	1	0.00202	7.261
			JOURNAL OF CRANIOFACIAL SURGERY	1	0.00202	0.676
			JOURNAL OF FOOD ENGINEERING	1	0.00202	2.576
			JOURNAL OF MACROMOLECULAR SCIENCE PART A PURE AND APPLIED CHEMISTRY	1	0.00202	0.74
			JOURNAL OF MOLECULAR HISTOLOGY	1	0.00202	1.979
			JOURNAL OF NANO RESEARCH	1	0.00202	0.515
			JOURNAL OF NANOSCIENCE AND NANOTECHNOLOGY	1	0.00202	1.339
			JOURNAL OF NON CRYSTALLINE SOLIDS	1	0.00202	1.716
			JOURNAL OF ORAL AND MAXILLOFACIAL SURGERY	1	0.00202	1.28
			JOURNAL OF ORTHOPAEDIC RESEARCH	1	0.00202	2.972
			JOURNAL OF POLYMER SCIENCE PART B POLYMER PHYSICS	1	0.00202	3.803
			JOURNAL OF POLYMERS AND THE ENVIRONMENT	1	0.00202	1.628
			JOURNAL OF PURE AND APPLIED MICROBIOLOGY	1	0.00202	0.073
			JOURNAL OF THE CHILEAN CHEMICAL SOCIETY	1	0.00202	0.469
			JOURNAL OF THERMAL SCIENCE AND TECHNOLOGY	1	0.00202	0.495
			JOURNAL OF TISSUE ENGINEERING AND REGENERATIVE MEDICINE	1	0.00202	4.428
			KOREAN JOURNAL OF METALS AND MATERIALS	1	0.00202	1.022
			LAB ON A CHIP	1	0.00202	5.748
			MACROMOLECULAR BIOSCIENCE	1	0.00202	3.65
			MACROMOLECULAR CHEMISTRY AND PHYSICS	1	0.00202	2.451
			MACROMOLECULAR RAPID COMMUNICATIONS	1	0.00202	4.608
			MATERIALS AND MANUFACTURING PROCESSES	1	0.00202	1.486
			MATERIALS RESEARCH BULLETIN	1	0.00202	1.968
			MATERIALS RESEARCH INNOVATIONS	1	0.00202	0.62
			MATERIALS TECHNOLOGY	1	0.00202	0.746
			MECHANICS OF MATERIALS	1	0.00202	2.225
			MICRO NANO LETTERS	1	0.00202	0.799
			MICROPOROUS AND MESOPOROUS MATERIALS	1	0.00202	3.209
			MODERN PHYSICS LETTERS B	1	0.00202	0.687
			MOLECULAR BIOSYSTEMS	1	0.00202	3.183
			MOLECULAR MEDICINE REPORTS	1	0.00202	1.484
			MOLECULES	1	0.00202	2.095
			NANOMEDICINE	1	0.00202	5.824
			NANOMEDICINE NANOTECHNOLOGY BIOLOGY AND MEDICINE	1	0.00202	5.978
			NANOTECHNOLOGY	1	0.00202	3.672
			NATURE COMMUNICATIONS	1	0.00202	10.742
			NATURE MATERIALS	1	0.00202	36.425
			NPG ASIA MATERIALS	1	0.00202	9.902
			NUCLEAR INSTRUMENTS METHODS IN PHYSICS RESEARCH SECTION B BEAM INTERACTIONS WITH MATERIALS AND ATOMS	1	0.00202	1.186
			ORGANIC ELECTRONICS	1	0.00202	3.676
			PLASMA CHEMISTRY AND PLASMA PROCESSING	1	0.00202	1.599
			PLASMA SCIENCE TECHNOLOGY	1	0.00202	0.596
			PLATELETS	1	0.00202	2.627
			POLYMER COMPOSITES	1	0.00202	1.455
			POLYMER PLASTICS TECHNOLOGY AND ENGINEERING	1	0.00202	not
			POLYMERS	1	0.00202	2.505
			POLYMERS FOR ADVANCED TECHNOLOGIES	1	0.00202	1.964
			POLYMERS POLYMER COMPOSITES	1	0.00202	0.255
			POWDER TECHNOLOGY	1	0.00202	2.269
			PROGRESS IN BIOCHEMISTRY AND BIOPHYSICS	1	0.00202	0.29
			PROGRESS IN NATURAL SCIENCE MATERIALS INTERNATIONAL	1	0.00202	1.143
			RAPID COMMUNICATIONS IN MASS SPECTROMETRY	1	0.00202	2.642
			RARE METAL MATERIALS AND ENGINEERING	1	0.00202	1.656
			REACTIVE FUNCTIONAL POLYMERS	1	0.00202	2.822
			RESEARCH JOURNAL OF BIOTECHNOLOGY	1	0.00202	0.252
			ROBOTICA	1	0.00202	0.894
			SCIENCE AND ENGINEERING OF COMPOSITE MATERIALS	1	0.00202	0.593
			SCIENCE CHINA CHEMISTRY	1	0.00202	1.516
			SCIENCE CHINA TECHNOLOGICAL SCIENCES	1	0.00202	1.113
			SCIENCE OF ADVANCED MATERIALS	1	0.00202	2.908
			SCIENTIFIC REPORTS	1	0.00202	5.078
			SENSORS AND ACTUATORS B CHEMICAL	1	0.00202	3.84
			SEPARATION AND PURIFICATION TECHNOLOGY	1	0.00202	2.095
			SPECTROSCOPY AND SPECTRAL ANALYSIS	1	0.00202	0.27
			STARCH STARKE	1	0.00202	1.401
			SYNTHESIS AND REACTIVITY IN INORGANIC METAL ORGANIC AND NANO METAL CHEMISTRY	1	0.00202	0.518
			TISSUE ENGINEERING PART C METHODS	1	0.00202	4.145
			TRANSACTIONS OF THE INSTITUTE OF METAL FINISHING	1	0.00202	0.747
			VACUUM	1	0.00202	1.426
			WEAR	1		1.862
		totalimpact factor	560.407
		average	2.87388
