# Supplementary material for: Biomaterials research of China from 2013 to 2017 based on bibliometrics and visualization analysis
Source: PeerJ. 2019 May 6;7:e6859. doi: 10.7717/peerj.6859 (PMC6507895; doi:10.7717/peerj.6859)
Supplement: Dataset S3 [file peerj-07-6859-s003.zip › DatasetS3.rar.xlsx]

## Sheet: Sheet1
journals of the biomaterials published in 2014
		journal	number	ratio	impact factor
		MATERIALS LETTERS	53	0.08507	2.489
		JOURNAL OF APPLIED POLYMER SCIENCE	41	0.06581	1.768
		BIOMATERIALS	26	0.04173	8.557
		RSC ADVANCES	24	0.03852	3.84
		JOURNAL OF MATERIALS CHEMISTRY B	23	0.03692	4.726
		MATERIALS SCIENCE ENGINEERING C MATERIALS FOR BIOLOGICAL APPLICATIONS	19	0.0305	3.088
		JOURNAL OF BIOMEDICAL MATERIALS RESEARCH PART A	18	0.02889	3.369
		ACS APPLIED MATERIALS INTERFACES	17	0.02729	6.723
		ACTA BIOMATERIALIA	13	0.02087	6.025
		COLLOIDS AND SURFACES B BIOINTERFACES	11	0.01766	4.152
		APPLIED SURFACE SCIENCE	10	0.01605	2.711
		PLOS ONE	10	0.01605	3.234
		JOURNAL OF MATERIALS SCIENCE MATERIALS IN MEDICINE	9	0.01445	2.587
		BIOMEDICAL MATERIALS	8	0.01284	3.697
		CARBOHYDRATE POLYMERS	8	0.01284	4.074
		BIOMACROMOLECULES	6	0.00963	5.75
		JOURNAL OF BIOMATERIALS AND TISSUE ENGINEERING	6	0.00963	2.066
		JOURNAL OF BIOMATERIALS SCIENCE POLYMER EDITION	6	0.00963	1.648
		JOURNAL OF WUHAN UNIVERSITY OF TECHNOLOGY MATERIALS SCIENCE EDITION	6	0.00963	0.399
		NANOSCALE	6	0.00963	7.394
		CERAMICS INTERNATIONAL	5	0.00803	2.605
		FRONTIERS OF MATERIALS SCIENCE	5	0.00803	1
		INTERNATIONAL JOURNAL OF BIOLOGICAL MACROMOLECULES	5	0.00803	2.858
		INTERNATIONAL JOURNAL OF NANOMEDICINE	5	0.00803	4.383
		MATERIALS CHEMISTRY AND PHYSICS	5	0.00803	2.259
		RARE METAL MATERIALS AND ENGINEERING	5	0.00803	0.194
		ACTA POLYMERICA SINICA	4	0.00642	16.146
		BIO MEDICAL MATERIALS AND ENGINEERING	4	0.00642	1.091
		BIOMATERIALS SCIENCE	4	0.00642	3.831
		JOURNAL OF THE MECHANICAL BEHAVIOR OF BIOMEDICAL MATERIALS	4	0.00642	3.417
		MACROMOLECULAR BIOSCIENCE	4	0.00642	3.851
		MATERIALS DESIGN	4	0.00642	2.567
		PROGRESS IN NATURAL SCIENCE MATERIALS INTERNATIONAL	4	0.00642	1.873
		SOFT MATTER	4	0.00642	4.029
		ACS SUSTAINABLE CHEMISTRY ENGINEERING	3	0.00482	4.642
		ADVANCED FUNCTIONAL MATERIALS	3	0.00482	11.805
		BIORESOURCES	3	0.00482	1.425
		CHINESE JOURNAL OF POLYMER SCIENCE	3	0.00482	1.835
		CURRENT MEDICINAL CHEMISTRY	3	0.00482	3.853
		CURRENT STEM CELL RESEARCH THERAPY	3	0.00482	2.212
		INTERNATIONAL JOURNAL OF MOLECULAR SCIENCES	3	0.00482	2.862
		JOURNAL OF ALLOYS AND COMPOUNDS	3	0.00482	2.999
		JOURNAL OF NANOMATERIALS	3	0.00482	1.644
		JOURNAL OF PHARMACEUTICAL SCIENCES	3	0.00482	2.59
		LANGMUIR	3	0.00482	4.457
		PURE AND APPLIED CHEMISTRY	3	0.00482	2.492
		SCIENTIFIC REPORTS	3	0.00482	5.578
		ADVANCED HEALTHCARE MATERIALS	2	0.00321	5.797
		ADVANCED MATERIALS	2	0.00321	17.493
		BIOINTERPHASES	2	0.00321	3.374
		BIOMED RESEARCH INTERNATIONAL	2	0.00321	1.579
		BIOPOLYMERS	2	0.00321	2.385
		CHEMICAL COMMUNICATIONS	2	0.00321	6.834
		CHEMICAL ENGINEERING JOURNAL	2	0.00321	4.321
		CHINESE MEDICAL JOURNAL	2	0.00321	1.053
		CORROSION SCIENCE	2	0.00321	4.422
		CURRENT NANOSCIENCE	2	0.00321	1.096
		DENTAL MATERIALS	2	0.00321	3.769
		FIBERS AND POLYMERS	2	0.00321	0.881
		FRONTIERS OF CHEMICAL SCIENCE AND ENGINEERING	2	0.00321	not
		GENETICS AND MOLECULAR RESEARCH	2	0.00321	0.912
		INDUSTRIAL ENGINEERING CHEMISTRY RESEARCH	2	0.00321	2.587
		INTERNATIONAL JOURNAL OF PHARMACEUTICS	2	0.00321	3.65
		INTERNATIONAL ORTHOPAEDICS	2	0.00321	2.11
		JOURNAL OF BIOMATERIALS APPLICATIONS	2	0.00321	2.197
		JOURNAL OF CRYSTAL GROWTH	2	0.00321	1.698
		JOURNAL OF INORGANIC MATERIALS	2	0.00321	0.565
		JOURNAL OF MATERIALS CHEMISTRY A	2	0.00321	7.443
		JOURNAL OF MATERIALS ENGINEERING AND PERFORMANCE	2	0.00321	0.998
		JOURNAL OF PHYSICAL CHEMISTRY B	2	0.00321	3.302
		JOURNAL OF POLYMER MATERIALS	2	0.00321	0.308
		JOURNAL OF POLYMER RESEARCH	2	0.00321	1.92
		JOURNAL OF POLYMER SCIENCE PART A POLYMER CHEMISTRY	2	0.00321	3.113
		JOURNAL OF THE AMERICAN CHEMICAL SOCIETY	2	0.00321	12.113
		MATERIALS RESEARCH EXPRESS	2	0.00321	not
		MATERIALS RESEARCH INNOVATIONS	2	0.00321	not
		ORGANIC BIOMOLECULAR CHEMISTRY	2	0.00321	3.562
		POLYMER DEGRADATION AND STABILITY	2	0.00321	3.163
		PROCEEDINGS OF THE NATIONAL ACADEMY OF SCIENCES OF THE UNITED STATES OF AMERICA	2	0.00321	9.674
		SCIENCE CHINA CHEMISTRY	2	0.00321	1.695
		SCIENCE CHINA LIFE SCIENCES	2	0.00321	1.688
		SOFT MATERIALS	2	0.00321	1.244
		SURFACE COATINGS TECHNOLOGY	2	0.00321	1.998
		THIN SOLID FILMS	2	0.00321	1.759
		TISSUE ENGINEERING PART A	2	0.00321	4.145
		ACS NANO	1	0.00161	12.881
		ACTA CHIMICA SINICA	1	0.00161	1.426
		ACTA CIRURGICA BRASILEIRA	1	0.00161	0.661
		ACTA METALLURGICA SINICA	1	0.00161	0.54
		ADVANCED MATERIALS INTERFACES	1	0.00161	not
		ANALYTICAL CHEMISTRY	1	0.00161	5.636
		ANGEWANDTE CHEMIE INTERNATIONAL EDITION	1	0.00161	11.261
		ARCHIVES OF MEDICAL SCIENCE	1	0.00161	2.03
		ARCHIVES OF ORTHOPAEDIC AND TRAUMA SURGERY	1	0.00161	1.597
		ASIAN JOURNAL OF CHEMISTRY	1	0.00161	0.293
		ASIAN PACIFIC JOURNAL OF CANCER PREVENTION	1	0.00161	2.267
		BIOCONJUGATE CHEMISTRY	1	0.00161	4.513
		BIOFABRICATION	1	0.00161	4.289
		BIORESOURCE TECHNOLOGY	1	0.00161	4.494
		BIOSCIENCE TRENDS	1	0.00161	1.213
		BIOTECHNOLOGY JOURNAL	1	0.00161	3.49
		CATALYSIS LETTERS	1	0.00161	2.307
		CELL BIOCHEMISTRY AND BIOPHYSICS	1	0.00161	1.68
		CELLULOSE	1	0.00161	3.573
		CHEMICAL JOURNAL OF CHINESE UNIVERSITIES CHINESE	1	0.00161	0.799
		CHEMICAL PAPERS	1	0.00161	1.468
		CHEMICAL SCIENCE	1	0.00161	9.211
		CHINESE JOURNAL OF CHEMISTRY	1	0.00161	1.578
		CHINESE JOURNAL OF INORGANIC CHEMISTRY	1	0.00161	0.63
		CHINESE SCIENCE BULLETIN	1	0.00161	1.738
		CLINICAL IMPLANT DENTISTRY AND RELATED RESEARCH	1	0.00161	3.589
		CLINICAL ORAL IMPLANTS RESEARCH	1	0.00161	3.889
		COLLOIDS AND SURFACES A PHYSICOCHEMICAL AND ENGINEERING ASPECTS	1	0.00161	2.752
		COMPOSITE INTERFACES	1	0.00161	0.726
		COMPUTER METHODS IN BIOMECHANICS AND BIOMEDICAL ENGINEERING	1	0.00161	1.77
		COMPUTERS IN BIOLOGY AND MEDICINE	1	0.00161	1.24
		CONNECTIVE TISSUE RESEARCH	1	0.00161	1.607
		CORROSION ENGINEERING SCIENCE AND TECHNOLOGY	1	0.00161	0.81
		CRYSTENGCOMM	1	0.00161	4.034
		CURRENT DRUG TARGETS	1	0.00161	3.021
		ENERGY FUELS	1	0.00161	2.79
		ENGINEERING IN LIFE SCIENCES	1	0.00161	2.485
		ENVIRONMENTAL EARTH SCIENCES	1	0.00161	1.572
		ENVIRONMENTAL POLLUTION	1	0.00161	4.143
		EUROPEAN CELLS MATERIALS	1	0.00161	4.886
		EXPERIMENTAL AND CLINICAL ENDOCRINOLOGY DIABETES	1	0.00161	1.555
		FRONTIERS IN CHEMISTRY	1	0.00161	not
		INTERNATIONAL JOURNAL OF APPLIED MECHANICS	1	0.00161	1.913
		INTERNATIONAL JOURNAL OF CLINICAL AND EXPERIMENTAL MEDICINE	1	0.00161	1.277
		INTERNATIONAL JOURNAL OF HYPERTHERMIA	1	0.00161	2.1
		INTERNATIONAL JOURNAL OF POLYMER SCIENCE	1	0.00161	1.195
		INTERNATIONAL JOURNAL OF POLYMERIC MATERIALS AND POLYMERIC BIOMATERIALS	1	0.00161	3.568
		INVESTIGATIVE OPHTHALMOLOGY VISUAL SCIENCE	1	0.00161	3.404
		JOURNAL OF ADHESIVE DENTISTRY	1	0.00161	1.311
		JOURNAL OF AGRICULTURAL AND FOOD CHEMISTRY	1	0.00161	2.912
		JOURNAL OF APPLIED BIOMATERIALS FUNCTIONAL MATERIALS	1	0.00161	1.5
		JOURNAL OF BIOACTIVE AND COMPATIBLE POLYMERS	1	0.00161	2.352
		JOURNAL OF BIOLOGICAL CHEMISTRY	1	0.00161	4.573
		JOURNAL OF BIOMEDICAL MATERIALS RESEARCH PART B APPLIED BIOMATERIALS	1	0.00161	2.759
		JOURNAL OF BIOMEDICAL NANOTECHNOLOGY	1	0.00161	5.338
		JOURNAL OF BIONIC ENGINEERING	1	0.00161	1.632
		JOURNAL OF BIOSCIENCE AND BIOENGINEERING	1	0.00161	1.884
		JOURNAL OF CENTRAL SOUTH UNIVERSITY	1	0.00161	0.52
		JOURNAL OF COLLOID AND INTERFACE SCIENCE	1	0.00161	3.368
		JOURNAL OF DRUG DELIVERY SCIENCE AND TECHNOLOGY	1	0.00161	0.476
		JOURNAL OF ENDODONTICS	1	0.00161	3.375
		JOURNAL OF ENVIRONMENTAL INFORMATICS	1	0.00161	2.792
		JOURNAL OF MACROMOLECULAR SCIENCE PART A PURE AND APPLIED CHEMISTRY	1	0.00161	0.809
		JOURNAL OF MATERIALS CHEMISTRY C	1	0.00161	4.696
		JOURNAL OF MEDICAL AND BIOLOGICAL ENGINEERING	1	0.00161	0.971
		JOURNAL OF MEMBRANE SCIENCE	1	0.00161	5.056
		JOURNAL OF MOLECULAR STRUCTURE	1	0.00161	1.602
		JOURNAL OF NANOPARTICLE RESEARCH	1	0.00161	2.184
		JOURNAL OF NON CRYSTALLINE SOLIDS	1	0.00161	1.766
		JOURNAL OF POROUS MATERIALS	1	0.00161	1.108
		JOURNAL OF SOL GEL SCIENCE AND TECHNOLOGY	1	0.00161	1.532
		JOURNAL OF STRUCTURAL BIOLOGY	1	0.00161	3.231
		JOURNAL OF SURGICAL RESEARCH	1	0.00161	1.936
		JOURNAL OF THE TAIWAN INSTITUTE OF CHEMICAL ENGINEERS	1	0.00161	3
		JOURNAL OF THE TEXTILE INSTITUTE	1	0.00161	0.722
		JOURNAL OF TISSUE ENGINEERING AND REGENERATIVE MEDICINE	1	0.00161	5.199
		JOURNAL OF VIROLOGICAL METHODS	1	0.00161	1.781
		JOURNAL OF WOOD CHEMISTRY AND TECHNOLOGY	1	0.00161	1.588
		JOURNAL OF ZHEJIANG UNIVERSITY SCIENCE B	1	0.00161	1.278
		KAOHSIUNG JOURNAL OF MEDICAL SCIENCES	1	0.00161	0.803
		LAB ON A CHIP	1	0.00161	6.115
		MATERIA RIO DE JANEIRO	1	0.00161	0.074
		MATERIALS	1	0.00161	2.651
		MATERIALS TECHNOLOGY	1	0.00161	1.227
		MATERIALS TRANSACTIONS	1	0.00161	0.679
		MEDICAL HYPOTHESES	1	0.00161	1.073
		MEDICAL SCIENCE MONITOR	1	0.00161	1.433
		MODELLING AND SIMULATION IN MATERIALS SCIENCE AND ENGINEERING	1	0.00161	2.167
		MOLECULAR MEDICINE REPORTS	1	0.00161	1.554
		MOLECULAR SIMULATION	1	0.00161	1.113
		NANO LETTERS	1	0.00161	13.592
		NANOSCALE RESEARCH LETTERS	1	0.00161	2.779
		NANOSCIENCE AND NANOTECHNOLOGY LETTERS	1	0.00161	1.431
		NEURAL REGENERATION RESEARCH	1	0.00161	0.22
		NEUROLOGICAL RESEARCH	1	0.00161	1.439
		OSTEOPOROSIS INTERNATIONAL	1	0.00161	4.169
		PARTICLE PARTICLE SYSTEMS CHARACTERIZATION	1	0.00161	3.081
		PHYSICA E LOW DIMENSIONAL SYSTEMS NANOSTRUCTURES	1	0.00161	2
		PHYSICAL CHEMISTRY CHEMICAL PHYSICS	1	0.00161	4.493
		POLYMER	1	0.00161	3.562
		POLYMER BULLETIN	1	0.00161	1.438
		POLYMER CHEMISTRY	1	0.00161	5.52
		POLYMER ENGINEERING AND SCIENCE	1	0.00161	1.52
		POLYMER INTERNATIONAL	1	0.00161	2.409
		POLYMER TESTING	1	0.00161	2.24
		POLYMERS FOR ADVANCED TECHNOLOGIES	1	0.00161	1.757
		POSTGRADUATE MEDICAL JOURNAL	1	0.00161	1.448
		POWDER TECHNOLOGY	1	0.00161	2.349
		PROGRESS IN CHEMISTRY	1	0.00161	0.687
		PROTEIN AND PEPTIDE LETTERS	1	0.00161	1.608
		RADIATION EFFECTS AND DEFECTS IN SOLIDS	1	0.00161	0.603
		RARE METALS	1	0.00161	1.009
		RESEARCH ON CHEMICAL INTERMEDIATES	1	0.00161	1.221
		REVIEWS ON ADVANCED MATERIALS SCIENCE	1	0.00161	1.161
		SCIENCE OF ADVANCED MATERIALS	1	0.00161	2.598
		SEMINARS IN PEDIATRIC SURGERY	1	0.00161	2.216
		SPECTROCHIMICA ACTA PART A MOLECULAR AND BIOMOLECULAR SPECTROSCOPY	1	0.00161	2.353
		SPECTROSCOPY AND SPECTRAL ANALYSIS	1	0.00161	0.292
		SPINE	1	0.00161	2.297
		TECHNOLOGY IN CANCER RESEARCH TREATMENT	1	0.00161	1.73
		TEXTILE RESEARCH JOURNAL	1	0.00161	1.599
		TISSUE ENGINEERING PART C METHODS	1	0.00161	4.145
		TRANSACTIONS OF NONFERROUS METALS SOCIETY OF CHINA	1	0.00161	1.178
		TRIBOLOGY INTERNATIONAL	1	0.00161	1.936
		ULTRASONICS SONOCHEMISTRY	1	0.00161	4.312
		WATER AIR AND SOIL POLLUTION	1	0.00161	1.554
				total impact factor	615.63
				average	2.90392
