# Supplementary material for: Biomaterials research of China from 2013 to 2017 based on bibliometrics and visualization analysis
Source: PeerJ. 2019 May 6;7:e6859. doi: 10.7717/peerj.6859 (PMC6507895; doi:10.7717/peerj.6859)
Supplement: Dataset S4 [file peerj-07-6859-s004.zip › DatasetS4.rar.xlsx]

## Sheet: Sheet1
	journals of the biomaterials published in 2015
		Journals	number	ratio	impact factor
		JOURNAL OF APPLIED POLYMER SCIENCE	66	0.09955	1.866
		MATERIALS LETTERS	38	0.05732	2.437
		RSC ADVANCES	36	0.0543	3.289
		JOURNAL OF MATERIALS CHEMISTRY B	34	0.05128	4.872
		ACS APPLIED MATERIALS INTERFACES	25	0.03771	7.145
		ACTA BIOMATERIALIA	19	0.02866	6.008
		COLLOIDS AND SURFACES B BIOINTERFACES	16	0.02413	3.902
		MATERIALS SCIENCE ENGINEERING C MATERIALS FOR BIOLOGICAL APPLICATIONS	16	0.02413	3.42
		SCIENTIFIC REPORTS	14	0.02112	5.228
		JOURNAL OF BIOMEDICAL MATERIALS RESEARCH PART A	13	0.01961	3.263
		BIOMATERIALS	11	0.01659	8.387
		BIOMEDICAL MATERIALS	11	0.01659	3.361
		ADVANCED FUNCTIONAL MATERIALS	7	0.01056	11.382
		JOURNAL OF MATERIALS SCIENCE MATERIALS IN MEDICINE	7	0.01056	2.272
		MATERIALS CHEMISTRY AND PHYSICS	7	0.01056	2.495
		ADVANCED HEALTHCARE MATERIALS	6	0.00905	5.76
		CERAMICS INTERNATIONAL	6	0.00905	2.758
		INTERNATIONAL JOURNAL OF NANOMEDICINE	6	0.00905	4.32
		JOURNAL OF BIOMEDICAL MATERIALS RESEARCH PART B APPLIED BIOMATERIALS	6	0.00905	2.881
		JOURNAL OF THE MECHANICAL BEHAVIOR OF BIOMEDICAL MATERIALS	6	0.00905	2.876
		MATERIALS DESIGN	6	0.00905	2.647
		ACS BIOMATERIALS SCIENCE ENGINEERING	5	0.00754	4.435
		APPLIED SURFACE SCIENCE	5	0.00754	3.15
		BIOMACROMOLECULES	5	0.00754	5.583
		BIOMATERIALS SCIENCE	5	0.00754	3.614
		INTERNATIONAL JOURNAL OF BIOLOGICAL MACROMOLECULES	5	0.00754	3.138
		NANOSCALE	5	0.00754	7.76
		AMERICAN JOURNAL OF TRANSLATIONAL RESEARCH	4	0.00603	3.146
		ANGEWANDTE CHEMIE INTERNATIONAL EDITION	4	0.00603	11.709
		CARBOHYDRATE POLYMERS	4	0.00603	4.219
		JOURNAL OF BIOMATERIALS AND TISSUE ENGINEERING	4	0.00603	1.287
		JOURNAL OF BIOMATERIALS SCIENCE POLYMER EDITION	4	0.00603	1.733
		JOURNAL OF MATERIALS SCIENCE TECHNOLOGY	4	0.00603	2.267
		PLOS ONE	4	0.00603	3.057
		SMALL	4	0.00603	8.315
		TRANSACTIONS OF NONFERROUS METALS SOCIETY OF CHINA	4	0.00603	1.34
		ADVANCED MATERIALS	3	0.00452	18.96
		BIOFABRICATION	3	0.00452	4.702
		CHEMICAL COMMUNICATIONS	3	0.00452	6.567
		CORROSION SCIENCE	3	0.00452	5.154
		JOURNAL OF BIOACTIVE AND COMPATIBLE POLYMERS	3	0.00452	1.568
		JOURNAL OF PHARMACEUTICAL SCIENCES	3	0.00452	2.641
		JOURNAL OF WUHAN UNIVERSITY OF TECHNOLOGY MATERIALS SCIENCE EDITION	3	0.00452	0.4
		MACROMOLECULAR BIOSCIENCE	3	0.00452	3.68
		MATERIALS TECHNOLOGY	3	0.00452	1.442
		POLYMER CHEMISTRY	3	0.00452	5.687
		RARE METAL MATERIALS AND ENGINEERING	3	0.00452	0.236
		SOFT MATTER	3	0.00452	3.798
		ACS NANO	2	0.00302	13.334
		ACTA PHYSICO CHIMICA SINICA	2	0.00302	0.844
		ACTA POLYMERICA SINICA	2	0.00302	0.508
		ADVANCED MATERIALS INTERFACES	2	0.00302	3.365
		BIO MEDICAL MATERIALS AND ENGINEERING	2	0.00302	0.988
		BIOCHEMICAL AND BIOPHYSICAL RESEARCH COMMUNICATIONS	2	0.00302	2.371
		CHEMICAL SCIENCE	2	0.00302	9.144
		CLINICAL ORAL IMPLANTS RESEARCH	2	0.00302	3.464
		CURRENT PHARMACEUTICAL DESIGN	2	0.00302	3.052
		ELECTROCHIMICA ACTA	2	0.00302	4.569
		FIBERS AND POLYMERS	2	0.00302	1.022
		FRONTIERS OF MATERIALS SCIENCE	2	0.00302	1.354
		INTERNATIONAL JOURNAL OF ELECTROCHEMICAL SCIENCE	2	0.00302	1.692
		INTERNATIONAL JOURNAL OF MOLECULAR SCIENCES	2	0.00302	3.257
		JOURNAL OF AGRICULTURAL AND FOOD CHEMISTRY	2	0.00302	2.857
		JOURNAL OF BIOMATERIALS APPLICATIONS	2	0.00302	1.988
		JOURNAL OF COLLOID AND INTERFACE SCIENCE	2	0.00302	3.782
		JOURNAL OF HAZARDOUS MATERIALS	2	0.00302	4.836
		JOURNAL OF MECHANICS IN MEDICINE AND BIOLOGY	2	0.00302	0.797
		JOURNAL OF NANOMATERIALS	2	0.00302	1.758
		JOURNAL OF NON CRYSTALLINE SOLIDS	2	0.00302	1.825
		JOURNAL OF SOL GEL SCIENCE AND TECHNOLOGY	2	0.00302	1.473
		JOURNAL OF THE SOCIETY OF LEATHER TECHNOLOGISTS AND CHEMISTS	2	0.00302	0.351
		LANGMUIR	2	0.00302	3.993
		MACROMOLECULAR RESEARCH	2	0.00302	1.357
		MATERIALS TRANSACTIONS	2	0.00302	0.689
		MICRO NANO LETTERS	2	0.00302	0.723
		NANOMATERIALS	2	0.00302	2.69
		NANOSCALE RESEARCH LETTERS	2	0.00302	2.584
		NEURAL REGENERATION RESEARCH	2	0.00302	0.968
		POLYMER DEGRADATION AND STABILITY	2	0.00302	3.12
		POLYMERS FOR ADVANCED TECHNOLOGIES	2	0.00302	1.823
		SCIENCE BULLETIN	2	0.00302	4.136
		TISSUE ENGINEERING PART A	2	0.00302	4.145
		ACS MACRO LETTERS	1	0.00151	5.766
		ACS SUSTAINABLE CHEMISTRY ENGINEERING	1	0.00151	5.267
		ACTA MATERIALIA	1	0.00151	5.058
		ADVANCES IN APPLIED CERAMICS	1	0.00151	1.162
		ADVANCES IN MATERIALS SCIENCE AND ENGINEERING	1	0.00151	1.01
		AICHE JOURNAL	1	0.00151	2.98
		ANALYST	1	0.00151	4.033
		ANALYTICAL CHEMISTRY	1	0.00151	5.866
		ANTIMICROBIAL AGENTS AND CHEMOTHERAPY	1	0.00151	4.415
		APPLIED BIOCHEMISTRY AND BIOTECHNOLOGY	1	0.00151	1.606
		APPLIED ENERGY	1	0.00151	5.746
		APPLIED THERMAL ENGINEERING	1	0.00151	3.043
		BEILSTEIN JOURNAL OF NANOTECHNOLOGY	1	0.00151	2.778
		BIOCHIMICA ET BIOPHYSICA ACTA BIOMEMBRANES	1	0.00151	3.687
		BIOINTERPHASES	1	0.00151	2.105
		BIORESOURCE TECHNOLOGY	1	0.00151	4.917
		BIOTECHNOLOGY AND APPLIED BIOCHEMISTRY	1	0.00151	1.429
		BIOTECHNOLOGY AND BIOENGINEERING	1	0.00151	4.243
		BIOTECHNOLOGY PROGRESS	1	0.00151	2.167
		BONE RESEARCH	1	0.00151	3.549
		BRAIN RESEARCH	1	0.00151	2.561
		BURNS	1	0.00151	1.904
		CELL AND TISSUE BANKING	1	0.00151	1.248
		CELL BIOCHEMISTRY AND BIOPHYSICS	1	0.00151	1.627
		CHEMBIOCHEM	1	0.00151	2.85
		CHEMICAL JOURNAL OF CHINESE UNIVERSITIES CHINESE	1	0.00151	0.791
		CHEMISTRY AN ASIAN JOURNAL	1	0.00151	4.592
		CHEMISTRY LETTERS	1	0.00151	1.55
		CHEMISTRY OF MATERIALS	1	0.00151	9.407
		CHEMPLUSCHEM	1	0.00151	7.116
		CHINESE JOURNAL OF POLYMER SCIENCE	1	0.00151	1.811
		CLINICAL IMPLANT DENTISTRY AND RELATED RESEARCH	1	0.00151	4.125
		COLLOID AND POLYMER SCIENCE	1	0.00151	1.89
		COLLOIDS AND SURFACES A PHYSICOCHEMICAL AND ENGINEERING ASPECTS	1	0.00151	0.705
		COMPUTATIONAL MATERIALS SCIENCE	1	0.00151	2.086
		CONSTRUCTION AND BUILDING MATERIALS	1	0.00151	2.421
		CORROSION REVIEWS	1	0.00151	1.45
		CURRENT NANOSCIENCE	1	0.00151	0.934
		DALTON TRANSACTIONS	1	0.00151	4.177
		DESALINATION AND WATER TREATMENT	1	0.00151	1.272
		EUROPEAN CELLS MATERIALS	1	0.00151	4.56
		EUROPEAN JOURNAL OF PHARMACEUTICS AND BIOPHARMACEUTICS	1	0.00151	3.975
		EUROPEAN POLYMER JOURNAL	1	0.00151	3.485
		FATIGUE FRACTURE OF ENGINEERING MATERIALS STRUCTURES	1	0.00151	1.838
		GENETICS AND MOLECULAR RESEARCH	1	0.00151	0.764
		INSECT BIOCHEMISTRY AND MOLECULAR BIOLOGY	1	0.00151	3.767
		INTERNATIONAL JOURNAL OF ADVANCED MANUFACTURING TECHNOLOGY	1	0.00151	1.568
		INTERNATIONAL JOURNAL OF APPLIED CERAMIC TECHNOLOGY	1	0.00151	1.534
		INTERNATIONAL JOURNAL OF ARTIFICIAL ORGANS	1	0.00151	1.005
		INTERNATIONAL JOURNAL OF BIOCHEMISTRY CELL BIOLOGY	1	0.00151	3.905
		INTERNATIONAL JOURNAL OF FOOD ENGINEERING	1	0.00151	0.712
		INTERNATIONAL JOURNAL OF FOOD SCIENCE AND TECHNOLOGY	1	0.00151	1.504
		INTERNATIONAL JOURNAL OF HEAT AND MASS TRANSFER	1	0.00151	2.857
		INTERNATIONAL JOURNAL OF MOLECULAR MEDICINE	1	0.00151	2.348
		INTERNATIONAL JOURNAL OF PEPTIDE RESEARCH AND THERAPEUTICS	1	0.00151	0.905
		INTERNATIONAL JOURNAL OF POLYMERIC MATERIALS AND POLYMERIC BIOMATERIALS	1	0.00151	1.667
		JOURNAL OF ADHESION SCIENCE AND TECHNOLOGY	1	0.00151	0.863
		JOURNAL OF ALLOYS AND COMPOUNDS	1	0.00151	3.014
		JOURNAL OF BIOMEDICAL NANOTECHNOLOGY	1	0.00151	3.929
		JOURNAL OF BIOSCIENCE AND BIOENGINEERING	1	0.00151	1.964
		JOURNAL OF CHEMICAL TECHNOLOGY AND BIOTECHNOLOGY	1	0.00151	2.738
		JOURNAL OF CONTROLLED RELEASE	1	0.00151	7.441
		JOURNAL OF CRANIOFACIAL SURGERY	1	0.00151	0.7
		JOURNAL OF CRYSTAL GROWTH	1	0.00151	1.462
		JOURNAL OF DENTAL SCIENCES	1	0.00151	0.795
		JOURNAL OF HARD TISSUE BIOLOGY	1	0.00151	0.424
		JOURNAL OF INORGANIC MATERIALS	1	0.00151	0.551
		JOURNAL OF MATERIALS CHEMISTRY A	1	0.00151	8.262
		JOURNAL OF MATERIALS PROCESSING TECHNOLOGY	1	0.00151	2.359
		JOURNAL OF MEMBRANE SCIENCE	1	0.00151	5.557
		JOURNAL OF NANOSCIENCE AND NANOTECHNOLOGY	1	0.00151	1.338
		JOURNAL OF NEURAL ENGINEERING	1	0.00151	3.493
		JOURNAL OF OPTOELECTRONICS AND ADVANCED MATERIALS	1	0.00151	0.383
		JOURNAL OF ORTHOPAEDIC TRANSLATION	1	0.00151	0
		JOURNAL OF PERIODONTOLOGY	1	0.00151	2.844
		JOURNAL OF PHYSICAL CHEMISTRY B	1	0.00151	3.187
		JOURNAL OF PHYSICAL CHEMISTRY C	1	0.00151	4.509
		JOURNAL OF POLYMER ENGINEERING	1	0.00151	0.631
		JOURNAL OF POLYMER SCIENCE PART A POLYMER CHEMISTRY	1	0.00151	3.114
		JOURNAL OF POLYMERS AND THE ENVIRONMENT	1	0.00151	1.969
		JOURNAL OF POROUS MATERIALS	1	0.00151	1.385
		JOURNAL OF POWER SOURCES	1	0.00151	6.333
		JOURNAL OF PROTEOMICS	1	0.00151	3.867
		JOURNAL OF RARE EARTHS	1	0.00151	2.188
		JOURNAL OF SCIENCE EDUCATION AND TECHNOLOGY	1	0.00151	1.124
		JOURNAL OF SENSORS	1	0.00151	0.712
		JOURNAL OF THE ELECTROCHEMICAL SOCIETY	1	0.00151	3.014
		JOURNAL OF THE TEXTILE INSTITUTE	1	0.00151	1.128
		JOURNAL OF THERMAL ANALYSIS AND CALORIMETRY	1	0.00151	1.781
		JOURNAL OF TISSUE ENGINEERING AND REGENERATIVE MEDICINE	1	0.00151	4.71
		JOURNAL OF TRANSLATIONAL MEDICINE	1	0.00151	1.694
		JOURNAL OF ZHEJIANG UNIVERSITY SCIENCE B	1	0.00151	1.303
		LASER PHOTONICS REVIEWS	1	0.00151	7.486
		MACROMOLECULAR CHEMISTRY AND PHYSICS	1	0.00151	2.495
		MACROMOLECULAR MATERIALS AND ENGINEERING	1	0.00151	2.834
		MATERIALS	1	0.00151	2.728
		MATERIALS AND MANUFACTURING PROCESSES	1	0.00151	1.419
		MATERIALS RESEARCH INNOVATIONS	1	0.00151	0.62
		MATERIALS SCIENCE AND ENGINEERING A STRUCTURAL MATERIALS PROPERTIES MICROSTRUCTURE AND PROCESSING	1	0.00151	2.647
		MEDICAL SCIENCE MONITOR	1	0.00151	1.405
		MICROPOROUS AND MESOPOROUS MATERIALS	1	0.00151	3.349
		MODERN PHYSICS LETTERS B	1	0.00151	0.547
		MOLECULAR BIOLOGY REPORTS	1	0.00151	1.698
		MOLECULAR MEDICINE REPORTS	1	0.00151	1.559
		MOLECULAR PHARMACEUTICS	1	0.00151	4.342
		MRS BULLETIN	1	0.00151	6.06
		NANO LETTERS	1	0.00151	13.779
		NANO RESEARCH	1	0.00151	8.893
		NANOMEDICINE	1	0.00151	4.889
		NANOMEDICINE NANOTECHNOLOGY BIOLOGY AND MEDICINE	1	0.00151	5.671
		NANOTECHNOLOGY	1	0.00151	3.573
		ONCOTARGET	1	0.00151	5.312
		OPTICAL MATERIALS EXPRESS	1	0.00151	2.657
		PAKISTAN JOURNAL OF PHARMACEUTICAL SCIENCES	1	0.00151	0.581
		PANMINERVA MEDICA	1	0.00151	1.6
		PEDIATRIC TRANSPLANTATION	1	0.00151	1.284
		PHARMACEUTICAL RESEARCH	1	0.00151	3.26
		PHYSICAL CHEMISTRY CHEMICAL PHYSICS	1	0.00151	4.449
		PLASTIC AND RECONSTRUCTIVE SURGERY	1	0.00151	3.087
		POLYMER ENGINEERING AND SCIENCE	1	0.00151	1.719
		POLYMER PLASTICS TECHNOLOGY AND ENGINEERING	1	0.00151	1.511
		POLYMERS POLYMER COMPOSITES	1	0.00151	0.256
		POWDER TECHNOLOGY	1	0.00151	2.759
		PURE AND APPLIED CHEMISTRY	1	0.00151	2.615
		RADIATION PHYSICS AND CHEMISTRY	1	0.00151	1.207
		RESEARCH ON CHEMICAL INTERMEDIATES	1	0.00151	1.833
		REVIEWS ON ADVANCED MATERIALS SCIENCE	1	0.00151	1.245
		SCIENCE AND TECHNOLOGY OF ADVANCED MATERIALS	1	0.00151	3.433
		SCIENCE OF ADVANCED MATERIALS	1	0.00151	1.812
		SENSORS	1	0.00151	2.033
		STARCH STARKE	1	0.00151	1.523
		STEM CELL RESEARCH THERAPY	1	0.00151	4.504
		SURFACE AND INTERFACE ANALYSIS	1	0.00151	1.018
		SURFACE COATINGS TECHNOLOGY	1	0.00151	2.139
		SURFACE ENGINEERING	1	0.00151	1.081
		TISSUE ENGINEERING AND REGENERATIVE MEDICINE	1	0.00151	0.941
		VIROLOGICA SINICA	1	0.00151
			663
				total impact factor	687.373
				average	3.13869
