# Supplementary material for: Biomaterials research of China from 2013 to 2017 based on bibliometrics and visualization analysis
Source: PeerJ. 2019 May 6;7:e6859. doi: 10.7717/peerj.6859 (PMC6507895; doi:10.7717/peerj.6859)
Supplement: Dataset S5 [file peerj-07-6859-s005.zip › DatasetS5.rar.xlsx]

## Sheet: Sheet1
	journals of the biomaterials published in 2016
		journal	number	ratio	impact factor
		RSC ADVANCES	42	0.0585	3.108
		MATERIALS SCIENCE ENGINEERING C MATERIALS FOR BIOLOGICAL APPLICATIONS	41	0.0571	4.146
		JOURNAL OF APPLIED POLYMER SCIENCE	32	0.04457	1.86
		JOURNAL OF MATERIALS CHEMISTRY B	31	0.04318	4.543
		ACS APPLIED MATERIALS INTERFACES	29	0.04039	7.504
		MATERIALS LETTERS	29	0.04039	2.572
		SCIENTIFIC REPORTS	18	0.02507	4.259
		ACTA BIOMATERIALIA	16	0.02228	6.319
		COLLOIDS AND SURFACES B BIOINTERFACES	15	0.02089	3.887
		CARBOHYDRATE POLYMERS	11	0.01532	4.881
		BIOMATERIALS	10	0.01393	8.402
		JOURNAL OF MATERIALS SCIENCE TECHNOLOGY	10	0.01393	2.764
		MATERIALS CHEMISTRY AND PHYSICS	10	0.01393	2.084
		ACS SUSTAINABLE CHEMISTRY ENGINEERING	8	0.01114	5.951
		ADVANCED FUNCTIONAL MATERIALS	8	0.01114	12.124
		BIOMACROMOLECULES	8	0.01114	5.246
		NANOSCALE	8	0.01114	7.367
		POLYMER CHEMISTRY	8	0.01114	5.357
		INTERNATIONAL JOURNAL OF BIOLOGICAL MACROMOLECULES	7	0.00975	3.671
		JOURNAL OF BIOMATERIALS AND TISSUE ENGINEERING	7	0.00975	1.383
		JOURNAL OF BIOMATERIALS SCIENCE POLYMER EDITION	7	0.00975	1.9
		JOURNAL OF BIOMEDICAL MATERIALS RESEARCH PART A	7	0.00975	3.076
		JOURNAL OF MATERIALS SCIENCE MATERIALS IN MEDICINE	7	0.00975	2.325
		JOURNAL OF NANOSCIENCE AND NANOTECHNOLOGY	7	0.00975	1.483
		MATERIALS DESIGN	7	0.00975	3.094
		BIOMATERIALS SCIENCE	6	0.00836	4.21
		JOURNAL OF ALLOYS AND COMPOUNDS	6	0.00836	3.133
		JOURNAL OF BIOMATERIALS APPLICATIONS	6	0.00836	2.31
		JOURNAL OF MATERIALS SCIENCE	6	0.00836	2.764
		JOURNAL OF THE MECHANICAL BEHAVIOR OF BIOMEDICAL MATERIALS	6	0.00836	3.11
		LANGMUIR	6	0.00836	3.833
		ACS BIOMATERIALS SCIENCE ENGINEERING	5	0.00696	3.234
		ACTA POLYMERICA SINICA	5	0.00696	0.433
		ADVANCED HEALTHCARE MATERIALS	5	0.00696	5.11
		CERAMICS INTERNATIONAL	5	0.00696	2.986
		INTERNATIONAL JOURNAL OF CLINICAL AND EXPERIMENTAL MEDICINE	5	0.00696	1.069
		INTERNATIONAL JOURNAL OF NANOMEDICINE	5	0.00696	4.3
		PLOS ONE	5	0.00696	2.806
		ACS NANO	4	0.00557	13.942
		ADVANCED MATERIALS INTERFACES	4	0.00557	4.279
		CLINICAL ORAL IMPLANTS RESEARCH	4	0.00557	3.624
		FRONTIERS OF MATERIALS SCIENCE	4	0.00557	1.471
		JOURNAL OF BIOMEDICAL MATERIALS RESEARCH PART B APPLIED BIOMATERIALS	4	0.00557	3.189
		MATERIALS TECHNOLOGY	4	0.00557	1.155
		NANOMATERIALS	4	0.00557	3.553
		SURFACE COATINGS TECHNOLOGY	4	0.00557	2.589
		ACS MACRO LETTERS	3	0.00418	6.185
		ADVANCED MATERIALS	3	0.00418	19.791
		APPLIED SURFACE SCIENCE	3	0.00418	3.387
		CHEMISTRY A EUROPEAN JOURNAL	3	0.00418	5.317
		EXPERIMENTAL AND THERAPEUTIC MEDICINE	3	0.00418	1.261
		JOURNAL OF BIOMEDICAL NANOTECHNOLOGY	3	0.00418	4.521
		JOURNAL OF COLLOID AND INTERFACE SCIENCE	3	0.00418	4.233
		JOURNAL OF TISSUE ENGINEERING AND REGENERATIVE MEDICINE	3	0.00418	3.989
		LAB ON A CHIP	3	0.00418	6.045
		POLYMER COMPOSITES	3	0.00418	2.324
		TISSUE ENGINEERING PART C METHODS	3	0.00418	4.145
		BIOCONJUGATE CHEMISTRY	2	0.00279	4.818
		BIOMED RESEARCH INTERNATIONAL	2	0.00279	2.476
		BIOMEDICAL MATERIALS	2	0.00279	2.469
		BIORESOURCES	2	0.00279	1.321
		CARBON	2	0.00279	6.337
		CHEMICAL COMMUNICATIONS	2	0.00279	6.319
		CRYSTENGCOMM	2	0.00279	3.474
		CURRENT ORGANIC CHEMISTRY	2	0.00279	2.075
		FIBERS AND POLYMERS	2	0.00279	1.113
		INTERMETALLICS	2	0.00279	3.14
		INTERNATIONAL JOURNAL OF PHARMACEUTICS	2	0.00279	3.649
		INTERNATIONAL JOURNAL OF POLYMERIC MATERIALS AND POLYMERIC BIOMATERIALS	2	0.00279	1.515
		JOURNAL OF APPLIED BIOMATERIALS FUNCTIONAL MATERIALS	2	0.00279	1.067
		JOURNAL OF BIOACTIVE AND COMPATIBLE POLYMERS	2	0.00279	1.31
		JOURNAL OF MATERIALS ENGINEERING AND PERFORMANCE	2	0.00279	1.331
		JOURNAL OF NON CRYSTALLINE SOLIDS	2	0.00279	2.124
		JOURNAL OF ORTHOPAEDIC RESEARCH	2	0.00279	2.692
		LIQUID CRYSTALS	2	0.00279	2.661
		MACROMOLECULAR CHEMISTRY AND PHYSICS	2	0.00279	2.5
		MACROMOLECULAR RAPID COMMUNICATIONS	2	0.00279	4.265
		MACROMOLECULES	2	0.00279	5.835
		MOLECULAR NEUROBIOLOGY	2	0.00279	6.19
		ONCOTARGET	2	0.00279	5.312
		PHYSICAL CHEMISTRY CHEMICAL PHYSICS	2	0.00279	4.123
		POLYMERS	2	0.00279	3.364
		SCIENCE OF ADVANCED MATERIALS	2	0.00279	6.19
		STEM CELLS INTERNATIONAL	2	0.00279	3.54
		THERMAL SCIENCE	2	0.00279	1.093
		3D PRINTING AND ADDITIVE MANUFACTURING	1	0.00139	3.389
		ACTA BIOCHIMICA ET BIOPHYSICA SINICA	1	0.00139	2.2
		ACTA PHYSICA SINICA	1	0.00139	0.624
		ANALYTICAL BIOCHEMISTRY	1	0.00139	2.334
		ANGEWANDTE CHEMIE INTERNATIONAL EDITION	1	0.00139	11.994
		APPLIED CATALYSIS B ENVIRONMENTAL	1	0.00139	9.446
		APPLIED CLAY SCIENCE	1	0.00139	3.101
		APPLIED MICROBIOLOGY AND BIOTECHNOLOGY	1	0.00139	3.42
		APPLIED PHYSICS LETTERS	1	0.00139	3.411
		ARTIFICIAL ORGANS	1	0.00139	2.403
		BEILSTEIN JOURNAL OF NANOTECHNOLOGY	1	0.00139	3.127
		BIOENGINEERED	1	0.00139	2.031
		BIOFABRICATION	1	0.00139	5.24
		BIOINTERPHASES	1	0.00139	2.603
		BIOMICROFLUIDICS	1	0.00139	2.535
		BIOPOLYMERS	1	0.00139	1.908
		BIORESOURCE TECHNOLOGY	1	0.00139	5.651
		BIOTECHNOLOGY AND APPLIED BIOCHEMISTRY	1	0.00139	1.413
		BIOTECHNOLOGY PROGRESS	1	0.00139	1.986
		BMC OPHTHALMOLOGY	1	0.00139	1.586
		BMC ORAL HEALTH	1	0.00139	1.481
		CELL DEATH AND DIFFERENTIATION	1	0.00139	8.339
		CELL PROLIFERATION	1	0.00139	4.112
		CHEMICAL BIOLOGY DRUG DESIGN	1	0.00139	2.396
		CHEMICAL ENGINEERING JOURNAL	1	0.00139	6.216
		CHEMICAL PAPERS	1	0.00139	1.258
		CHEMICAL PHYSICS LETTERS	1	0.00139	1.815
		CHEMICAL RECORD	1	0.00139	3.855
		CHEMICAL RESEARCH IN CHINESE UNIVERSITIES	1	0.00139	1.024
		CHEMICAL SCIENCE	1	0.00139	8.668
		CHEMISTRY LETTERS	1	0.00139	1.801
		CHEMISTRY OF MATERIALS	1	0.00139	9.466
		CHEMNANOMAT	1	0.00139	2.937
		CHIMICA OGGI CHEMISTRY TODAY	1	0.00139	0.597
		CHINESE JOURNAL OF POLYMER SCIENCE	1	0.00139	1.692
		CLINICAL IMPLANT DENTISTRY AND RELATED RESEARCH	1	0.00139	2.939
		CLINICAL ORAL INVESTIGATIONS	1	0.00139	2.308
		COLLOID AND POLYMER SCIENCE	1	0.00139	1.723
		CORROSION ENGINEERING SCIENCE AND TECHNOLOGY	1	0.00139	0.879
		CORROSION SCIENCE	1	0.00139	5.245
		CRYOLETTERS	1	0.00139	0.628
		CURRENT DRUG DELIVERY	1	0.00139	2.516
		CURRENT STEM CELL RESEARCH THERAPY	1	0.00139	2.684
		DALTON TRANSACTIONS	1	0.00139	4.029
		DENTAL MATERIALS JOURNAL	1	0.00139	1.073
		DRUG DELIVERY	1	0.00139	6.402
		ELECTROCHEMISTRY COMMUNICATIONS	1	0.00139	4.396
		ELECTROCHIMICA ACTA	1	0.00139	2.396
		EMERGING MATERIALS RESEARCH	1	0.00139	0.313
		EUROPEAN JOURNAL OF INFLAMMATION	1	0.00139	0.719
		EUROPEAN JOURNAL OF LIPID SCIENCE AND TECHNOLOGY	1	0.00139	2.145
		EUROPEAN POLYMER JOURNAL	1	0.00139	3.531
		EUROPEAN REVIEW FOR MEDICAL AND PHARMACOLOGICAL SCIENCES	1	0.00139	1.778
		FOOD CONTROL	1	0.00139	3.496
		FOOD HYDROCOLLOIDS	1	0.00139	4.747
		FRESENIUS ENVIRONMENTAL BULLETIN	1	0.00139	0.425
		FRONTIERS IN PHYSIOLOGY	1	0.00139	4.134
		GENE	1	0.00139	2.415
		IEEE TRANSACTIONS ON PLASMA SCIENCE	1	0.00139	1.052
		INDUSTRIAL LUBRICATION AND TRIBOLOGY	1	0.00139	0.605
		INJURY INTERNATIONAL JOURNAL OF THE CARE OF THE INJURED	1	0.00139	1.894
		INTERNATIONAL JOURNAL OF ENGINEERING EDUCATION	1	0.00139	0.609
		INTERNATIONAL JOURNAL OF MODERN PHYSICS B	1	0.00139	0.736
		INTERNATIONAL JOURNAL OF MOLECULAR MEDICINE	1	0.00139	2.341
		INTERNATIONAL JOURNAL OF MOLECULAR SCIENCES	1	0.00139	3.226
		INTERNATIONAL JOURNAL OF PEDIATRIC OTORHINOLARYNGOLOGY	1	0.00139	1.159
		JOURNAL OF ADHESION SCIENCE AND TECHNOLOGY	1	0.00139	1.073
		JOURNAL OF AGRICULTURAL AND FOOD CHEMISTRY	1	0.00139	3.154
		JOURNAL OF BIOLOGICAL CHEMISTRY	1	0.00139	4.125
		JOURNAL OF BIOMECHANICS	1	0.00139	2.664
		JOURNAL OF CHROMATOGRAPHY A	1	0.00139	3.981
		JOURNAL OF COMPUTATIONAL CHEMISTRY	1	0.00139	3.229
		JOURNAL OF CRYSTAL GROWTH	1	0.00139	1.751
		JOURNAL OF DRUG DELIVERY SCIENCE AND TECHNOLOGY	1	0.00139	1.194
		JOURNAL OF FORESTRY RESEARCH	1	0.00139	0.773
		JOURNAL OF HARD TISSUE BIOLOGY	1	0.00139	0.415
		JOURNAL OF INORGANIC BIOCHEMISTRY	1	0.00139	3.348
		JOURNAL OF INORGANIC MATERIALS	1	0.00139	0.444
		JOURNAL OF MATERIALS SCIENCE MATERIALS IN ELECTRONICS	1	0.00139	2.019
		JOURNAL OF MECHANICS	1	0.00139	0.819
		JOURNAL OF MECHANICS IN MEDICINE AND BIOLOGY	1	0.00139	0.934
		JOURNAL OF MEDICAL AND BIOLOGICAL ENGINEERING	1	0.00139	0.989
		JOURNAL OF MOLECULAR GRAPHICS MODELLING	1	0.00139	1.754
		JOURNAL OF MOLECULAR MODELING	1	0.00139	1.425
		JOURNAL OF NANOBIOTECHNOLOGY	1	0.00139	4.946
		JOURNAL OF NANOMATERIALS	1	0.00139	1.871
		JOURNAL OF NEURAL ENGINEERING	1	0.00139	3.465
		JOURNAL OF ORTHOPAEDIC SURGERY AND RESEARCH	1	0.00139	1.545
		JOURNAL OF PHARMACEUTICAL SCIENCES	1	0.00139	2.713
		JOURNAL OF PHYSICAL CHEMISTRY B	1	0.00139	3.177
		JOURNAL OF PHYSICS D APPLIED PHYSICS	1	0.00139	2.588
		JOURNAL OF POLYMER ENGINEERING	1	0.00139	0.658
		JOURNAL OF POLYMER MATERIALS	1	0.00139	0.318
		JOURNAL OF PROTEOMICS	1	0.00139	3.914
		JOURNAL OF RADIATION RESEARCH	1	0.00139	1.788
		JOURNAL OF SURGICAL RESEARCH	1	0.00139	1.788
		JOURNAL OF THE AMERICAN CERAMIC SOCIETY	1	0.00139	2.841
		JOURNAL OF THE AMERICAN CHEMICAL SOCIETY	1	0.00139	13.858
		JOURNAL OF THE TAIWAN INSTITUTE OF CHEMICAL ENGINEERS	1	0.00139	4.217
		JOURNAL OF THORACIC DISEASE	1	0.00139	2.365
		JOURNAL OF WUHAN UNIVERSITY OF TECHNOLOGY MATERIALS SCIENCE EDITION	1	0.00139	0.4447
		LASER PHYSICS LETTERS	1	0.00139	2.537
		MACROMOLECULAR BIOSCIENCE	1	0.00139	3.238
		MACROMOLECULAR MATERIALS AND ENGINEERING	1	0.00139	4.165
		MATERIALS	1	0.00139	2.654
		MATERIALS AND MANUFACTURING PROCESSES	1	0.00139	2.274
		MATERIALS SCIENCE AND ENGINEERING A STRUCTURAL MATERIALS PROPERTIES MICROSTRUCTURE AND PROCESSING	1	0.00139	3.094
		MATERIALS TODAY	1	0.00139	21.695
		METALS	1	0.00139	1.984
		MICRO NANO LETTERS	1	0.00139	0.723
		MICROELECTRONIC ENGINEERING	1	0.00139	1.806
		MOLECULAR PHYSICS	1	0.00139	1.87
		MOLECULES	1	0.00139	2.861
		NANO LETTERS	1	0.00139	0.723
		NANO RESEARCH	1	0.00139	7.354
		NANOMEDICINE NANOTECHNOLOGY BIOLOGY AND MEDICINE	1	0.00139	5.72
		NANOSCIENCE AND NANOTECHNOLOGY LETTERS	1	0.00139	1.889
		NEW JOURNAL OF CHEMISTRY	1	0.00139	3.269
		OSTEOPOROSIS INTERNATIONAL	1	0.00139	3.591
		OXIDATION COMMUNICATIONS	1	0.00139	0.337
		PHYSICAL REVIEW LETTERS	1	0.00139	8.462
		PLASTIC AND RECONSTRUCTIVE SURGERY	1	0.00139	3.843
		POLYMER BULLETIN	1	0.00139	1.43
		POLYMERS FOR ADVANCED TECHNOLOGIES	1	0.00139	1.907
		PROCEEDINGS OF THE INSTITUTION OF MECHANICAL ENGINEERS PART H JOURNAL OF ENGINEERING IN MEDICINE	1	0.00139	1.005
		PROGRESS IN NATURAL SCIENCE MATERIALS INTERNATIONAL	1	0.00139	2.038
		RAPID PROTOTYPING JOURNAL	1	0.00139	2.4
		RARE METAL MATERIALS AND ENGINEERING	1	0.00139	0.258
		REVIEWS IN THE NEUROSCIENCES	1	0.00139	2.546
		SCIENCE AND TECHNOLOGY OF ADVANCED MATERIALS	1	0.00139	3.798
		SCIENCE TRANSLATIONAL MEDICINE	1	0.00139	16.761
		SMALL	1	0.00139	8.643
		SOFT MATTER	1	0.00139	3.889
		STARCH STARKE	1	0.00139	1.837
		STEM CELL RESEARCH THERAPY	1	0.00139	4.211
		STEM CELLS TRANSLATIONAL MEDICINE	1	0.00139	4
		SURFACE AND INTERFACE ANALYSIS	1	0.00139	1.132
		SYNTHESIS AND REACTIVITY IN INORGANIC METAL ORGANIC AND NANO METAL CHEMISTRY	1	0.00139	0.489
		SYNTHETIC METALS	1	0.00139	2.435
		TISSUE ENGINEERING AND REGENERATIVE MEDICINE	1	0.00139	1.169
		TISSUE ENGINEERING PART A	1	0.00139	4.145
		VACUUM	1	0.00139	1.53
		WOUND REPAIR AND REGENERATION	1	0.00139	3.041
			718
				total impact factor	773.85
				average	3.39408
