# Supplementary material for: Biomaterials research of China from 2013 to 2017 based on bibliometrics and visualization analysis
Source: PeerJ. 2019 May 6;7:e6859. doi: 10.7717/peerj.6859 (PMC6507895; doi:10.7717/peerj.6859)
Supplement: Dataset S6 [file peerj-07-6859-s006.zip › DatasetS6.rar.xlsx]

## Sheet: Sheet1
	journals of the biomaterials published in 2017			number	ratio	impact factor
		MATERIALS SCIENCE ENGINEERING C MATERIALS FOR BIOLOGICAL APPLICATIONS		66	0.07475	5.08
			MATERIALS LETTERS	59	0.06682	2.687
			ACTA BIOMATERIALIA	42	0.04757	6.383
			ACS APPLIED MATERIALS INTERFACES	39	0.04417	8.097
			JOURNAL OF MATERIALS CHEMISTRY B	36	0.04077	4.776
			SCIENTIFIC REPORTS	32	0.03624	4.122
			JOURNAL OF APPLIED POLYMER SCIENCE	22	0.02492	1.901
			RSC ADVANCES	20	0.02265	2.936
			BIOMATERIALS	18	0.02039	8.806
			CARBOHYDRATE POLYMERS	18	0.02039	5.158
			INTERNATIONAL JOURNAL OF NANOMEDICINE	11	0.01246	4.37
			ACS NANO	10	0.01133	13.709
			ADVANCED FUNCTIONAL MATERIALS	10	0.01133	13.325
			COLLOIDS AND SURFACES B BIOINTERFACES	10	0.01133	3.997
			JOURNAL OF BIOMATERIALS AND TISSUE ENGINEERING	10	0.01133	0.781
			ACS BIOMATERIALS SCIENCE ENGINEERING	9	0.01019	4.432
			APPLIED SURFACE SCIENCE	9	0.01019	4.439
			CERAMICS INTERNATIONAL	9	0.01019	3.057
			JOURNAL OF ALLOYS AND COMPOUNDS	9	0.01019	3.779
			JOURNAL OF BIOMATERIALS SCIENCE POLYMER EDITION	9	0.01019	1.911
			BIOMACROMOLECULES	8	0.00906	5.738
			BIOMATERIALS SCIENCE	8	0.00906	5.831
			ADVANCED MATERIALS	7	0.00793	21.95
			INTERNATIONAL JOURNAL OF BIOLOGICAL MACROMOLECULES	7	0.00793	3.909
			JOURNAL OF BIOMATERIALS APPLICATIONS	7	0.00793	2.082
			JOURNAL OF BIOMEDICAL MATERIALS RESEARCH PART A	7	0.00793	3.231
			JOURNAL OF THE MECHANICAL BEHAVIOR OF BIOMEDICAL MATERIALS	7	0.00793	3.239
			MATERIALS	7	0.00793	2.467
			NANOSCALE	7	0.00793	7.233
			SMALL	7	0.00793	9.598
			ADVANCED HEALTHCARE MATERIALS	6	0.0068	5.609
			ONCOTARGET	6	0.0068	5.321
			POLYMER CHEMISTRY	6	0.0068	4.927
			ACS SUSTAINABLE CHEMISTRY ENGINEERING	5	0.00566	6.14
			BIOMEDICAL MATERIALS	5	0.00566	2.897
			JOURNAL OF THE AMERICAN CHEMICAL SOCIETY	5	0.00566	14.357
			LANGMUIR	5	0.00566	3.789
			ACTA METALLURGICA SINICA	4	0.00453	0.704
			CHEMICAL JOURNAL OF CHINESE UNIVERSITIES CHINESE	4	0.00453	0.695
			CHINESE CHEMICAL LETTERS	4	0.00453	2.631
			JOURNAL OF COLLOID AND INTERFACE SCIENCE	4	0.00453	5.091
			JOURNAL OF MATERIALS RESEARCH	4	0.00453	1.495
			JOURNAL OF TISSUE ENGINEERING AND REGENERATIVE MEDICINE	4	0.00453	4.089
			MACROMOLECULAR CHEMISTRY AND PHYSICS	4	0.00453	2.492
			MACROMOLECULAR RAPID COMMUNICATIONS	4	0.00453	4.441
			RARE METAL MATERIALS AND ENGINEERING	4	0.00453	0.29
			ANNALS OF BIOMEDICAL ENGINEERING	3	0.0034	3.405
			APPLIED SCIENCES BASEL	3	0.0034	1.689
			BIOMED RESEARCH INTERNATIONAL	3	0.0034	2.583
			CLINICAL ORAL IMPLANTS RESEARCH	3	0.0034	4.305
			INTERNATIONAL JOURNAL OF PHARMACEUTICS	3	0.0034	3.861
			INTERNATIONAL JOURNAL OF POLYMERIC MATERIALS AND POLYMERIC BIOMATERIALS	3	0.0034	2.127
			JOURNAL OF INORGANIC MATERIALS	3	0.0034	0.49
			JOURNAL OF MATERIALS SCIENCE TECHNOLOGY	3	0.0034	3.609
			JOURNAL OF NANOSCIENCE AND NANOTECHNOLOGY	3	0.0034	1.354
			JOVE JOURNAL OF VISUALIZED EXPERIMENTS	3	0.0034	1.184
			LIQUID CRYSTALS	3	0.0034	2.632
			MACROMOLECULAR BIOSCIENCE	3	0.0034	3.392
			MACROMOLECULES	3	0.0034	5.941
			NANO LETTERS	3	0.0034	12.08
			POLYMER	3	0.0034	3.483
			TISSUE ENGINEERING PART A	3	0.0034	4.145
			ADVANCED MATERIALS INTERFACES	2	0.00227	4.834
			ADVANCED SCIENCE	2	0.00227	12.441
			ANGEWANDTE CHEMIE INTERNATIONAL EDITION	2	0.00227	12.102
			BIO MEDICAL MATERIALS AND ENGINEERING	2	0.00227	0.872
			BIOCHEMICAL AND BIOPHYSICAL RESEARCH COMMUNICATIONS	2	0.00227	2.559
			BIOFABRICATION	2	0.00227	6.838
			BIOMEDICAL ENGINEERING BIOMEDIZINISCHE TECHNIK	2	0.00227	1.096
			CHEMICAL ENGINEERING JOURNAL	2	0.00227	6.735
			CHEMICAL PHYSICS LETTERS	2	0.00227	1.686
			CHEMISTRY A EUROPEAN JOURNAL	2	0.00227	5.16
			CHINESE JOURNAL OF POLYMER SCIENCE	2	0.00227	2.016
			COMPOSITES SCIENCE AND TECHNOLOGY	2	0.00227	5.16
			DRUG DELIVERY	2	0.00227	3.095
			FIBERS AND POLYMERS	2	0.00227	1.353
			FRONTIERS OF MATERIALS SCIENCE	2	0.00227	1.478
			JOURNAL OF BIOACTIVE AND COMPATIBLE POLYMERS	2	0.00227	1.598
			JOURNAL OF BIOMEDICAL MATERIALS RESEARCH PART B APPLIED BIOMATERIALS	2	0.00227	3.373
			JOURNAL OF BIONIC ENGINEERING	2	0.00227	2.325
			JOURNAL OF MATERIALS SCIENCE	2	0.00227	2.993
			JOURNAL OF MATERIALS SCIENCE MATERIALS IN ELECTRONICS	2	0.00227	2.324
			JOURNAL OF MATERIALS SCIENCE MATERIALS IN MEDICINE	2	0.00227	2.448
			JOURNAL OF NON CRYSTALLINE SOLIDS	2	0.00227	2.488
			MATERIALS DESIGN	2	0.00227	3.414
			MATERIALS SCIENCE AND ENGINEERING A STRUCTURAL MATERIALS PROPERTIES MICROSTRUCTURE AND PROCESSING	2	0.00227	3.414
			MEDICAL SCIENCE MONITOR	2	0.00227	1.894
			MICROELECTRONIC ENGINEERING	2	0.00227	2.02
			MOLECULES	2	0.00227	3.098
			NANOMEDICINE NANOTECHNOLOGY BIOLOGY AND MEDICINE	2	0.00227	6.5
			PLOS ONE	2	0.00227	2.766
			POLYMER DEGRADATION AND STABILITY	2	0.00227	3.193
			POLYMERS	2	0.00227	2.935
			POLYMERS FOR ADVANCED TECHNOLOGIES	2	0.00227	2.137
			POLYMERS POLYMER COMPOSITES	2	0.00227	0.46
			RAPID PROTOTYPING JOURNAL	2	0.00227	2.346
			STEM CELL RESEARCH THERAPY	2	0.00227	4.963
			TISSUE ENGINEERING PART C METHODS	2	0.00227	4.145
			WATER AIR AND SOIL POLLUTION	2	0.00227	1.769
			ACS MACRO LETTERS	1	0.00113	6.131
			ACTA MATERIALIA	1	0.00113	6.036
			ACTA PHYSICA SINICA	1	0.00113	0.669
			ACTA POLYMERICA SINICA	1	0.00113	21.875
			ADVANCED ENERGY MATERIALS	1	0.00113	21.875
			ADVANCED ENGINEERING MATERIALS	1	0.00113	2.576
			ADVANCED MATERIALS TECHNOLOGIES	1	0.00113
			ADVANCES IN COLLOID AND INTERFACE SCIENCE	1	0.00113	7.346
			AICHE JOURNAL	1	0.00113	3.326
			AIP ADVANCES	1	0.00113	1.653
			ANALYST	1	0.00113	3.864
			ANALYTICA CHIMICA ACTA	1	0.00113	5.123
			ANALYTICAL CHEMISTRY	1	0.00113	6.042
			ANTI CORROSION METHODS AND MATERIALS	1	0.00113	0.46
			APPLIED MICROBIOLOGY AND BIOTECHNOLOGY	1	0.00113	3.34
			APPLIED PHYSICS LETTERS	1	0.00113	3.495
			BIOCONJUGATE CHEMISTRY	1	0.00113	4.485
			BIOINSPIRED BIOMIMETIC AND NANOBIOMATERIALS	1	0.00113	0.784
			BIOINTERPHASES	1	0.00113	2.455
			BIOLOGICAL TRACE ELEMENT RESEARCH	1	0.00113	2.361
			BIOLOGY OPEN	1	0.00113	2.217
			BIOMEDICAL RESEARCH INDIA	1	0.00113	0.36
			BIOMEDICINE PHARMACOTHERAPY	1	0.00113	3.457
			BIOPHYSICAL JOURNAL	1	0.00113	3.495
			BIOSENSORS BIOELECTRONICS	1	0.00113	8.173
			BIOTECHNOLOGY FOR BIOFUELS	1	0.00113	5.497
			BRITISH JOURNAL OF SURGERY	1	0.00113	5.433
			CANADIAN JOURNAL OF CHEMICAL ENGINEERING	1	0.00113	1.265
			CANADIAN JOURNAL OF CHEMISTRY	1	0.00113	1.084
			CARBOHYDRATE RESEARCH	1	0.00113	2.074
			CELL AND TISSUE RESEARCH	1	0.00113	2.043
			CELL CYCLE	1	0.00113	3.304
			CELL TRANSPLANTATION	1	0.00113	2.885
			CELLULOSE CHEMISTRY AND TECHNOLOGY	1	0.00113	0.764
			CHEMICAL COMMUNICATIONS	1	0.00113	6.29
			CHEMISTRY AN ASIAN JOURNAL	1	0.00113	3.692
			CHEMISTRY OF MATERIALS	1	0.00113	9.89
			CHEMNANOMAT	1	0.00113	3.173
			CHEMSUSCHEM	1	0.00113	7.411
			CHINESE JOURNAL OF CHEMISTRY	1	0.00113	2.378
			CHINESE JOURNAL OF INORGANIC CHEMISTRY	1	0.00113	0.654
			CHINESE PHYSICS B	1	0.00113	1.321
			CLINICAL AND EXPERIMENTAL OBSTETRICS GYNECOLOGY	1	0.00113	0.404
			CLINICAL ORAL INVESTIGATIONS	1	0.00113	2.386
			COMPOSITE INTERFACES	1	0.00113	1.048
			COMPOSITES PART B ENGINEERING	1	0.00113	4.92
			CRYSTENGCOMM	1	0.00113	3.304
			CURRENT EYE RESEARCH	1	0.00113	2.12
			DIGEST JOURNAL OF NANOMATERIALS AND BIOSTRUCTURES	1	0.00113	0.674
			DRUG DEVELOPMENT AND INDUSTRIAL PHARMACY	1	0.00113	1.883
			DYES AND PIGMENTS	1	0.00113	3.767
			EXPERIMENTAL TECHNIQUES	1	0.00113	0.806
			EXPERT SYSTEMS WITH APPLICATIONS	1	0.00113	3.768
			FOOD BIOPHYSICS	1	0.00113	2.051
			FOOD HYDROCOLLOIDS	1	0.00113	5.089
			FRONTIERS IN MICROBIOLOGY	1	0.00113	4.019
			GREEN CHEMISTRY	1	0.00113	8.586
			INDUSTRIAL CROPS AND PRODUCTS	1	0.00113	3.849
			INTEGRATED FERROELECTRICS	1	0.00113	0.367
			INTEGRATIVE BIOLOGY	1	0.00113	3.294
			INTERMETALLICS	1	0.00113	3.42
			INTERNATIONAL JOURNAL OF ANALYTICAL CHEMISTRY	1	0.00113	1.479
			INTERNATIONAL JOURNAL OF EPIDEMIOLOGY	1	0.00113	8.36
			INTERNATIONAL JOURNAL OF FATIGUE	1	0.00113	3.132
			INTERNATIONAL JOURNAL OF HEAT AND MASS TRANSFER	1	0.00113	3.891
			INTERNATIONAL JOURNAL OF MOLECULAR MEDICINE	1	0.00113	2.784
			INTERNATIONAL JOURNAL OF MOLECULAR SCIENCES	1	0.00113	3.687
			INTERNATIONAL JOURNAL OF ORAL MAXILLOFACIAL IMPLANTS	1	0.00113	1.699
			INTERNATIONAL JOURNAL OF PHYTOREMEDIATION	1	0.00113	1.886
			INTERNATIONAL JOURNAL OF PRECISION ENGINEERING AND MANUFACTURING	1	0.00113	1.661
			INTERNATIONAL JOURNAL OF SOLIDS AND STRUCTURES	1	0.00113	2.566
			INTERNATIONAL JOURNAL OF THERMAL SCIENCES	1	0.00113	3.361
			INTERNATIONAL WOUND JOURNAL	1	0.00113	2.38
			JOM	1	0.00113	2.141
			JOURNAL OF AGRICULTURAL AND FOOD CHEMISTRY	1	0.00113	3.412
			JOURNAL OF APPLIED BIOMEDICINE	1	0.00113	1.783
			JOURNAL OF BIOBASED MATERIALS AND BIOENERGY	1	0.00113	2.993
			JOURNAL OF BIOCHEMISTRY	1	0.00113	2.35
			JOURNAL OF BIOMECHANICS	1	0.00113	2.431
			JOURNAL OF BIOMEDICAL NANOTECHNOLOGY	1	0.00113	5.068
			JOURNAL OF BIOMEDICAL OPTICS	1	0.00113	2.367
			JOURNAL OF CELLULAR PLASTICS	1	0.00113	1.625
			JOURNAL OF CERAMIC PROCESSING RESEARCH	1	0.00113	0.327
			JOURNAL OF COATINGS TECHNOLOGY AND RESEARCH	1	0.00113	1.619
			JOURNAL OF CONTROLLED RELEASE	1	0.00113	7.877
			JOURNAL OF DRUG DELIVERY SCIENCE AND TECHNOLOGY	1	0.00113	2.297
			JOURNAL OF ENVIRONMENTAL MANAGEMENT	1	0.00113	4.005
			JOURNAL OF FOOD BIOCHEMISTRY	1	0.00113	1.552
			JOURNAL OF FOOD PROCESS ENGINEERING	1	0.00113	1.955
			JOURNAL OF INDUSTRIAL AND ENGINEERING CHEMISTRY	1	0.00113	4.841
			JOURNAL OF INORGANIC AND ORGANOMETALLIC POLYMERS AND MATERIALS	1	0.00113	1.754
			JOURNAL OF MACROMOLECULAR SCIENCE PART B PHYSICS	1	0.00113	1.005
			JOURNAL OF MECHANICS IN MEDICINE AND BIOLOGY	1	0.00113	0.874
			JOURNAL OF MEDICAL AND BIOLOGICAL ENGINEERING	1	0.00113	1.211
			JOURNAL OF MEMBRANE SCIENCE	1	0.00113	6.578
			JOURNAL OF NANO RESEARCH	1	0.00113	0.665
			JOURNAL OF ORTHOPAEDIC TRANSLATION	1	0.00113	2.078
			JOURNAL OF PERIODONTOLOGY	1	0.00113	3.392
			JOURNAL OF PHOTOCHEMISTRY AND PHOTOBIOLOGY A CHEMISTRY	1	0.00113	2.891
			JOURNAL OF PHYSICAL CHEMISTRY LETTERS	1	0.00113	8.709
			JOURNAL OF POLYMER RESEARCH	1	0.00113	1.434
			JOURNAL OF POLYMERS AND THE ENVIRONMENT	1	0.00113	1.971
			JOURNAL OF POROUS MATERIALS	1	0.00113	1.858
			JOURNAL OF SOL GEL SCIENCE AND TECHNOLOGY	1	0.00113	1.745
			JOURNAL OF THE EUROPEAN CERAMIC SOCIETY	1	0.00113	3.794
			JOURNAL OF THE MECHANICS AND PHYSICS OF SOLIDS	1	0.00113	3.566
			JOURNAL OF THERMAL ANALYSIS AND CALORIMETRY	1	0.00113	2.209
			JOURNAL OF THERMAL SCIENCE AND ENGINEERING APPLICATIONS	1	0.00113	0.993
			JOURNAL OF WUHAN UNIVERSITY OF TECHNOLOGY MATERIALS SCIENCE EDITION	1	0.00113	0.524
			LAB ON A CHIP	1	0.00113	5.995
			MACROMOLECULAR MATERIALS AND ENGINEERING	1	0.00113	2.69
			MACROMOLECULAR RESEARCH	1	0.00113	1.767
			MATERIALI IN TEHNOLOGIJE	1	0.00113	0.59
			MATERIALS CHARACTERIZATION	1	0.00113	2.892
			MATERIALS RESEARCH EXPRESS	1	0.00113	1.151
			MATERIALS TECHNOLOGY	1	0.00113	1.232
			METALS	1	0.00113	1.704
			MICROCHEMICAL JOURNAL	1	0.00113	2.746
			MICROCHIMICA ACTA	1	0.00113	5.705
			MICROSCOPY RESEARCH AND TECHNIQUE	1	0.00113	1.087
			MOLECULAR MEDICINE REPORTS	1	0.00113	1.922
			MOLECULAR PHARMACEUTICS	1	0.00113	4.556
			NANO ENERGY	1	0.00113	13.12
			NANOMATERIALS	1	0.00113	3.504
			NANOMEDICINE	1	0.00113	5.005
			NANOSCALE RESEARCH LETTERS	1	0.00113	3.125
			NANOSCIENCE AND NANOTECHNOLOGY LETTERS	1	0.00113	2.917
			NANOTECHNOLOGY	1	0.00113	3.404
			NATURE COMMUNICATIONS	1	0.00113	12.535
			NEUROLOGICAL RESEARCH	1	0.00113	1.449
			NEW JOURNAL OF CHEMISTRY	1	0.00113	3.201
			NPG ASIA MATERIALS	1	0.00113	7.208
			ONCOIMMUNOLOGY	1	0.00113	5.503
			OPTICAL MATERIALS	1	0.00113	2.32
			ORGANIC BIOMOLECULAR CHEMISTRY	1	0.00113	3.423
			ORGANIC ELECTRONICS	1	0.00113	3.68
			PHYSICAL CHEMISTRY CHEMICAL PHYSICS	1	0.00113	3.906
			POLYMER BULLETIN	1	0.00113	1.589
			POLYMER ENGINEERING AND SCIENCE	1	0.00113	1.551
			POLYMER JOURNAL	1	0.00113	2.17
			POLYMER TESTING	1	0.00113	2.247
			PROCEEDINGS OF THE INSTITUTION OF MECHANICAL ENGINEERS PART H JOURNAL OF ENGINEERING IN MEDICINE	1	0.00113	1.124
			PROCEEDINGS OF THE NATIONAL ACADEMY OF SCIENCES OF THE UNITED STATES OF AMERICA	1	0.00113	9.504
			PROTEIN JOURNAL	1	0.00113	1.133
			REACTIVE FUNCTIONAL POLYMERS	1	0.00113	2.975
			RESEARCH ON CHEMICAL INTERMEDIATES	1	0.00113	1.647
			SCIENCE CHINA CHEMISTRY	1	0.00113	4.448
			SCIENCE CHINA MATERIALS	1	0.00113	4.318
			SOFT MATERIALS	1	0.00113	1.132
			SPECTROCHIMICA ACTA PART A MOLECULAR AND BIOMOLECULAR SPECTROSCOPY	1	0.00113	2.88
			SPINAL CORD	1	0.00113	1.936
			STEM CELLS AND DEVELOPMENT	1	0.00113	3.315
			STEM CELLS TRANSLATIONAL MEDICINE	1	0.00113	4.929
			SURFACE AND INTERFACE ANALYSIS	1	0.00113	1.263
			SURFACE COATINGS TECHNOLOGY	1	0.00113	2.379
			SYNTHETIC METALS	1	0.00113	2.526
			TETRAHEDRON	1	0.00113	2.377
			THERANOSTICS	1	0.00113	8.537
			TISSUE ENGINEERING AND REGENERATIVE MEDICINE	1	0.00113	1.216
			TISSUE ENGINEERING PART B REVIEWS	1	0.00113	4.145
			TOXICOLOGICAL SCIENCES	1	0.00113	4.181
			TOXICOLOGY RESEARCH	1	0.00113	1.89
			TRANSACTIONS OF NONFERROUS METALS SOCIETY OF CHINA	1	0.00113	1.795
			TRENDS IN ENVIRONMENTAL ANALYTICAL CHEMISTRY	1	0.00113
			VACUUM	1	0.00113	2.067
			WATER RESEARCH	1	0.00113	7.051
			WOOD RESEARCH	1	0.00113	0.642
				883
					total impact factor	984.895
					average	3.70261
