# Supplementary material for: Biomaterials research of China from 2013 to 2017 based on bibliometrics and visualization analysis
Source: PeerJ. 2019 May 6;7:e6859. doi: 10.7717/peerj.6859 (PMC6507895; doi:10.7717/peerj.6859)
Supplement: Dataset S7 [file peerj-07-6859-s007.zip › DatasetS7.rar.xlsx]

## Sheet: Sheet1
	articles in different quartile in 2013
	articles with			articles with			articles with		articles with
	impact fator≤3			3<impact factor<6			6≤impact factor<9		impact factor≥9
	42	0.08468		13	0.02621	23	0.04637		4	0.00806
	31	0.0625		10	0.02016	4	0.00806		3	0.00605
	22	0.04435		10	0.02016	4	0.00806		2	0.00403
	11	0.02218		6	0.0121	3	0.00605		1	0.00202
	10	0.02016		6	0.0121	1	0.00202		1	0.00202
	7	0.01411		5	0.01008	1	0.00202		1	0.00202
	7	0.01411		5	0.01008	36	0.07258		1	0.00202
	6	0.0121		5	0.01008				1	0.00202
	6	0.0121		5	0.01008				14	0.02824
	5	0.01008		5	0.01008
	4	0.00806		4	0.00806
	4	0.00806		4	0.00806
	3	0.00605		4	0.00806
	3	0.00605		4	0.00806
	3	0.00605		4	0.00806
	3	0.00605		3	0.00605
	3	0.00605		2	0.00403
	3	0.00605		2	0.00403
	2	0.00403		2	0.00403
	2	0.00403		2	0.00403
	2	0.00403		2	0.00403
	2	0.00403		2	0.00403
	2	0.00403		2	0.00403
	2	0.00403		2	0.00403
	2	0.00403		1	0.00202
	2	0.00403		1	0.00202
	2	0.00403		1	0.00202
	2	0.00403		1	0.00202
	2	0.00403		1	0.00202
	2	0.00403		1	0.00202
	2	0.00403		1	0.00202
	2	0.00403		1	0.00202
	2	0.00403		1	0.00202
	2	0.00403		1	0.00202
	1	0.00202		1	0.00202
	1	0.00202		1	0.00202
	1	0.00202		1	0.00202
	1	0.00202		1	0.00202
	1	0.00202		1	0.00202
	1	0.00202		1	0.00202
	1	0.00202		1	0.00202
	1	0.00202		1	0.00202
	1	0.00202		1	0.00202
	1	0.00202		1	0.00202
	1	0.00202		1	0.00202
	1	0.00202		1	0.00202
	1	0.00202		1	0.00202
	1	0.00202		1	0.00202
	1	0.00202		1	0.00202
	1	0.00202		1	0.00202
	1	0.00202		1	0.00202
	1	0.00202		136	0.27426
	1	0.00202
	1	0.00202
	1	0.00202
	1	0.00202
	1	0.00202
	1	0.00202
	1	0.00202
	1	0.00202
	1	0.00202
	1	0.00202
	1	0.00202
	1	0.00202
	1	0.00202
	1	0.00202
	1	0.00202
	1	0.00202
	1	0.00202
	1	0.00202
	1	0.00202
	1	0.00202
	1	0.00202
	1	0.00202
	1	0.00202
	1	0.00202
	1	0.00202
	1	0.00202
	1	0.00202
	1	0.00202
	1	0.00202
	1	0.00202
	1	0.00202
	1	0.00202
	1	0.00202
	1	0.00202
	1	0.00202
	1	0.00202
	1	0.00202
	1	0.00202
	1	0.00202
	1	0.00202
	1	0.00202
	1	0.00202
	1	0.00202
	1	0.00202
	1	0.00202
	1	0.00202
	1	0.00202
	1	0.00202
	1	0.00202
	1	0.00202
	1	0.00202
	1	0.00202
	1	0.00202
	1	0.00202
	1	0.00202
	1	0.00202
	1	0.00202
	1	0.00202
	1	0.00202
	1	0.00202
	1	0.00202
	1	0.00202
	1	0.00202
	1	0.00202
	1	0.00202
	1	0.00202
	1	0.00202
	1	0.00202
	1	0.00202
	1	0.00202
	293	0.59103
