# Supplementary material for: Biomaterials research of China from 2013 to 2017 based on bibliometrics and visualization analysis
Source: PeerJ. 2019 May 6;7:e6859. doi: 10.7717/peerj.6859 (PMC6507895; doi:10.7717/peerj.6859)
Supplement: Dataset S8 [file peerj-07-6859-s008.zip › DatasetS8.rar.xlsx]

## Sheet: Sheet1
		articles in different quartile in 2014
	articles with		articles with		articles with		articles with
	impact fator≤3		3<impact factor<6		6≤impact factor<9		impact factor≥9
	53	0.08507	24	0.03852	26	0.04173	4	0.00642
	41	0.06581	23	0.03692	17	0.02729	3	0.00482
	10	0.01605	19	0.0305	13	0.02087	2	0.00321
	9	0.01445	18	0.02889	6	0.00963	2	0.00321
	6	0.00963	11	0.01766	2	0.00321	2	0.00321
	6	0.00963	10	0.01605	2	0.00321	1	0.00161
	6	0.00963	8	0.01284	1	0.00161	1	0.00161
	5	0.00803	8	0.01284	67	0.10755	1	0.00161
	5	0.00803	6	0.00963			1	0.00161
	5	0.00803	5	0.00803			17	0.02731
	5	0.00803	4	0.00642
	5	0.00803	4	0.00642
	4	0.00642	4	0.00642
	4	0.00642	4	0.00642
	4	0.00642	3	0.00482
	3	0.00482	3	0.00482
	3	0.00482	3	0.00482
	3	0.00482	3	0.00482
	3	0.00482	2	0.00321
	3	0.00482	2	0.00321
	3	0.00482	2	0.00321
	3	0.00482	2	0.00321
	3	0.00482	2	0.00321
	2	0.00321	2	0.00321
	2	0.00321	2	0.00321
	2	0.00321	2	0.00321
	2	0.00321	2	0.00321
	2	0.00321	2	0.00321
	2	0.00321	2	0.00321
	2	0.00321	1	0.00161
	2	0.00321	1	0.00161
	2	0.00321	1	0.00161
	2	0.00321	1	0.00161
	2	0.00321	1	0.00161
	2	0.00321	1	0.00161
	2	0.00321	1	0.00161
	2	0.00321	1	0.00161
	2	0.00321	1	0.00161
	2	0.00321	1	0.00161
	2	0.00321	1	0.00161
	2	0.00321	1	0.00161
	2	0.00321	1	0.00161
	1	0.00161	1	0.00161
	1	0.00161	1	0.00161
	1	0.00161	1	0.00161
	1	0.00161	1	0.00161
	1	0.00161	1	0.00161
	1	0.00161	1	0.00161
	1	0.00161	1	0.00161
	1	0.00161	1	0.00161
	1	0.00161	1	0.00161
	1	0.00161	1	0.00161
	1	0.00161	1	0.00161
	1	0.00161	1	0.00161
	1	0.00161	1	0.00161
	1	0.00161	1	0.00161
	1	0.00161	1	0.00161
	1	0.00161	1	0.00161
	1	0.00161	211	0.33884
	1	0.00161
	1	0.00161
	1	0.00161
	1	0.00161
	1	0.00161
	1	0.00161
	1	0.00161
	1	0.00161
	1	0.00161
	1	0.00161
	1	0.00161
	1	0.00161
	1	0.00161
	1	0.00161
	1	0.00161
	1	0.00161
	1	0.00161
	1	0.00161
	1	0.00161
	1	0.00161
	1	0.00161
	1	0.00161
	1	0.00161
	1	0.00161
	1	0.00161
	1	0.00161
	1	0.00161
	1	0.00161
	1	0.00161
	1	0.00161
	1	0.00161
	1	0.00161
	1	0.00161
	1	0.00161
	1	0.00161
	1	0.00161
	1	0.00161
	1	0.00161
	1	0.00161
	1	0.00161
	1	0.00161
	1	0.00161
	1	0.00161
	1	0.00161
	1	0.00161
	1	0.00161
	1	0.00161
	1	0.00161
	1	0.00161
	1	0.00161
	1	0.00161
	1	0.00161
	1	0.00161
	1	0.00161
	1	0.00161
	1	0.00161
	1	0.00161
	1	0.00161
	1	0.00161
	1	0.00161
	1	0.00161
	1	0.00161
	1	0.00161
	1	0.00161
	1	0.00161
	1	0.00161
	1	0.00161
	1	0.00161
	1	0.00161
	1	0.00161
	1	0.00161
	1	0.00161
	1	0.00161
	320	0.51413
