# Supplementary material for: Biomaterials research of China from 2013 to 2017 based on bibliometrics and visualization analysis
Source: PeerJ. 2019 May 6;7:e6859. doi: 10.7717/peerj.6859 (PMC6507895; doi:10.7717/peerj.6859)
Supplement: Dataset S9 [file peerj-07-6859-s009.zip › DatasetS9.rar.xlsx]

## Sheet: Sheet1
		articles in different quartile in 2015
	articles with		articles with		articles with		articles with
	impact fator≤3		3<impact factor<6		6≤impact factor<9		impact factor≥9
	66	0.09955	36	0.0543	25	0.03771	7	0.01056
	38	0.05732	34	0.05128	19	0.02866	4	0.00603
	7	0.01056	16	0.02413	11	0.01659	3	0.00452
	7	0.01056	16	0.02413	5	0.00754	2	0.00302
	6	0.00905	14	0.02112	4	0.00603	2	0.00302
	6	0.00905	13	0.01961	3	0.00452	1	0.00151
	6	0.00905	11	0.01659	1	0.00151	1	0.00151
	6	0.00905	6	0.00905	1	0.00151	1	0.00151
	4	0.00603	6	0.00905	1	0.00151	21	0.03168
	4	0.00603	5	0.00754	1	0.00151
	4	0.00603	5	0.00754	1	0.00151
	4	0.00603	5	0.00754	1	0.00151
	3	0.00452	5	0.00754	1	0.00151
	3	0.00452	5	0.00754	74	0.11162
	3	0.00452	4	0.00603
	3	0.00452	4	0.00603
	3	0.00452	4	0.00603
	2	0.00302	3	0.00452
	2	0.00302	3	0.00452
	2	0.00302	3	0.00452
	2	0.00302	3	0.00452
	2	0.00302	3	0.00452
	2	0.00302	2	0.00302
	2	0.00302	2	0.00302
	2	0.00302	2	0.00302
	2	0.00302	2	0.00302
	2	0.00302	2	0.00302
	2	0.00302	2	0.00302
	2	0.00302	2	0.00302
	2	0.00302	2	0.00302
	2	0.00302	2	0.00302
	2	0.00302	2	0.00302
	2	0.00302	2	0.00302
	2	0.00302	1	0.00151
	2	0.00302	1	0.00151
	2	0.00302	1	0.00151
	2	0.00302	1	0.00151
	2	0.00302	1	0.00151
	1	0.00151	1	0.00151
	1	0.00151	1	0.00151
	1	0.00151	1	0.00151
	1	0.00151	1	0.00151
	1	0.00151	1	0.00151
	1	0.00151	1	0.00151
	1	0.00151	1	0.00151
	1	0.00151	1	0.00151
	1	0.00151	1	0.00151
	1	0.00151	1	0.00151
	1	0.00151	1	0.00151
	1	0.00151	1	0.00151
	1	0.00151	1	0.00151
	1	0.00151	1	0.00151
	1	0.00151	1	0.00151
	1	0.00151	1	0.00151
	1	0.00151	1	0.00151
	1	0.00151	1	0.00151
	1	0.00151	1	0.00151
	1	0.00151	1	0.00151
	1	0.00151	1	0.00151
	1	0.00151	1	0.00151
	1	0.00151	1	0.00151
	1	0.00151	1	0.00151
	1	0.00151	1	0.00151
	1	0.00151	1	0.00151
	1	0.00151	1	0.00151
	1	0.00151	1	0.00151
	1	0.00151	1	0.00151
	1	0.00151	1	0.00151
	1	0.00151	1	0.00151
	1	0.00151	1	0.00151
	1	0.00151	1	0.00151
	1	0.00151	1	0.00151
	1	0.00151	1	0.00151
	1	0.00151	1	0.00151
	1	0.00151	267	0.40278
	1	0.00151
	1	0.00151
	1	0.00151
	1	0.00151
	1	0.00151
	1	0.00151
	1	0.00151
	1	0.00151
	1	0.00151
	1	0.00151
	1	0.00151
	1	0.00151
	1	0.00151
	1	0.00151
	1	0.00151
	1	0.00151
	1	0.00151
	1	0.00151
	1	0.00151
	1	0.00151
	1	0.00151
	1	0.00151
	1	0.00151
	1	0.00151
	1	0.00151
	1	0.00151
	1	0.00151
	1	0.00151
	1	0.00151
	1	0.00151
	1	0.00151
	1	0.00151
	1	0.00151
	1	0.00151
	1	0.00151
	1	0.00151
	1	0.00151
	1	0.00151
	1	0.00151
	1	0.00151
	1	0.00151
	1	0.00151
	1	0.00151
	1	0.00151
	1	0.00151
	1	0.00151
	1	0.00151
	1	0.00151
	1	0.00151
	301	0.45419
