# Supplementary material for: Biomaterials research of China from 2013 to 2017 based on bibliometrics and visualization analysis
Source: PeerJ. 2019 May 6;7:e6859. doi: 10.7717/peerj.6859 (PMC6507895; doi:10.7717/peerj.6859)
Supplement: Dataset S10 [file peerj-07-6859-s010.zip › DatasetS10.rar.xlsx]

## Sheet: Sheet1
		articles in different quartile in 2016
	articles with		articles with		articles with		articles with
	impact fator≤3		3<impact factor<6		6≤impact factor<9		impact factor≥9
	32	0.04457	42	0.0585	29	0.04039	8	0.01114
	29	0.04039	41	0.0571	16	0.02228	4	0.00557
	10	0.01393	31	0.04318	10	0.01393	3	0.00418
	10	0.01393	18	0.02507	8	0.01114	1	0.00139
	7	0.00975	15	0.02089	3	0.00418	1	0.00139
	7	0.00975	11	0.01532	3	0.00418	1	0.00139
	7	0.00975	8	0.01114	2	0.00279	1	0.00139
	7	0.00975	8	0.01114	2	0.00279	1	0.00139
	6	0.00836	8	0.01114	2	0.00279	1	0.00139
	6	0.00836	7	0.00975	2	0.00279	21	0.02923
	5	0.00696	7	0.00975	1	0.00139
	5	0.00696	7	0.00975	1	0.00139
	5	0.00696	6	0.00836	1	0.00139
	5	0.00696	6	0.00836	1	0.00139
	4	0.00557	6	0.00836	1	0.00139
	4	0.00557	6	0.00836	1	0.00139
	4	0.00557	5	0.00696	1	0.00139
	3	0.00418	5	0.00696	84	0.11699
	3	0.00418	5	0.00696
	2	0.00279	4	0.00557
	2	0.00279	4	0.00557
	2	0.00279	4	0.00557
	2	0.00279	4	0.00557
	2	0.00279	3	0.00418
	2	0.00279	3	0.00418
	2	0.00279	3	0.00418
	2	0.00279	3	0.00418
	2	0.00279	3	0.00418
	2	0.00279	3	0.00418
	2	0.00279	2	0.00279
	2	0.00279	2	0.00279
	2	0.00279	2	0.00279
	2	0.00279	2	0.00279
	1	0.00139	2	0.00279
	1	0.00139	2	0.00279
	1	0.00139	2	0.00279
	1	0.00139	2	0.00279
	1	0.00139	2	0.00279
	1	0.00139	2	0.00279
	1	0.00139	1	0.00139
	1	0.00139	1	0.00139
	1	0.00139	1	0.00139
	1	0.00139	1	0.00139
	1	0.00139	1	0.00139
	1	0.00139	1	0.00139
	1	0.00139	1	0.00139
	1	0.00139	1	0.00139
	1	0.00139	1	0.00139
	1	0.00139	1	0.00139
	1	0.00139	1	0.00139
	1	0.00139	1	0.00139
	1	0.00139	1	0.00139
	1	0.00139	1	0.00139
	1	0.00139	1	0.00139
	1	0.00139	1	0.00139
	1	0.00139	1	0.00139
	1	0.00139	1	0.00139
	1	0.00139	1	0.00139
	1	0.00139	1	0.00139
	1	0.00139	1	0.00139
	1	0.00139	1	0.00139
	1	0.00139	1	0.00139
	1	0.00139	1	0.00139
	1	0.00139	1	0.00139
	1	0.00139	1	0.00139
	1	0.00139	1	0.00139
	1	0.00139	1	0.00139
	1	0.00139	1	0.00139
	1	0.00139	1	0.00139
	1	0.00139	1	0.00139
	1	0.00139	1	0.00139
	1	0.00139	1	0.00139
	1	0.00139	1	0.00139
	1	0.00139	1	0.00139
	1	0.00139	1	0.00139
	1	0.00139	1	0.00139
	1	0.00139	1	0.00139
	1	0.00139	1	0.00139
	1	0.00139	1	0.00139
	1	0.00139	336	0.46791
	1	0.00139
	1	0.00139
	1	0.00139
	1	0.00139
	1	0.00139
	1	0.00139
	1	0.00139
	1	0.00139
	1	0.00139
	1	0.00139
	1	0.00139
	1	0.00139
	1	0.00139
	1	0.00139
	1	0.00139
	1	0.00139
	1	0.00139
	1	0.00139
	1	0.00139
	1	0.00139
	1	0.00139
	1	0.00139
	1	0.00139
	1	0.00139
	1	0.00139
	1	0.00139
	1	0.00139
	1	0.00139
	1	0.00139
	1	0.00139
	1	0.00139
	1	0.00139
	1	0.00139
	1	0.00139
	1	0.00139
	1	0.00139
	1	0.00139
	1	0.00139
	1	0.00139
	1	0.00139
	1	0.00139
	1	0.00139
	1	0.00139
	277	0.38561
