# Supplementary material for: Biomaterials research of China from 2013 to 2017 based on bibliometrics and visualization analysis
Source: PeerJ. 2019 May 6;7:e6859. doi: 10.7717/peerj.6859 (PMC6507895; doi:10.7717/peerj.6859)
Supplement: Dataset S11 [file peerj-07-6859-s011.zip]

Archive with 1 entries (1 files):
- DatasetS11.rar.xlsx
