# Supplementary material for: Biomaterials research of China from 2013 to 2017 based on bibliometrics and visualization analysis
Source: PeerJ. 2019 May 6;7:e6859. doi: 10.7717/peerj.6859 (PMC6507895; doi:10.7717/peerj.6859)
Supplement: Dataset S11 [file peerj-07-6859-s011.zip › DatasetS11.rar.xlsx]

## Sheet: Sheet1
		articles in different quartile in 2017
	articles with			articles with			articles with			articles with
	impact fator≤3			3<impact factor<6			6≤impact factor<9			impact factor≥9
	59	0.06682		66	0.07475		42	0.04757		10	0.01133
	22	0.02492		36	0.04077		39	0.04417		10	0.01133
	20	0.02265		32	0.03624		18	0.02039		7	0.00793
	10	0.01133		18	0.02039		7	0.00793		7	0.00793
	9	0.01019		11	0.01246		5	0.00566		5	0.00566
	7	0.00793		10	0.01133		2	0.00227		3	0.0034
	7	0.00793		9	0.01019		2	0.00227		2	0.00227
	5	0.00566		9	0.01019		2	0.00227		2	0.00227
	4	0.00453		9	0.01019		1	0.00113		1	0.00113
	4	0.00453		9	0.01019		1	0.00113		1	0.00113
	4	0.00453		8	0.00906		1	0.00113		1	0.00113
	4	0.00453		8	0.00906		1	0.00113		1	0.00113
	4	0.00453		7	0.00793		1	0.00113		1	0.00113
	4	0.00453		7	0.00793		1	0.00113		1	0.00113
	3	0.0034		7	0.00793		1	0.00113		52	0.0589
	3	0.0034		6	0.0068		1	0.00113			0.3612
	3	0.0034		6	0.0068		1	0.00113			0.4281
	3	0.0034		6	0.0068		1	0.00113			0.1495
	3	0.0034		5	0.00566		1	0.00113			0.9977
	3	0.0034		4	0.00453		1	0.00113
	3	0.0034		4	0.00453		1	0.00113
	2	0.00227		4	0.00453		1	0.00113
	2	0.00227		3	0.0034		1	0.00113
	2	0.00227		3	0.0034		132	0.14948
	2	0.00227		3	0.0034
	2	0.00227		3	0.0034
	2	0.00227		3	0.0034
	2	0.00227		3	0.0034
	2	0.00227		3	0.0034
	2	0.00227		3	0.0034
	2	0.00227		2	0.00227
	2	0.00227		2	0.00227
	2	0.00227		2	0.00227
	2	0.00227		2	0.00227
	2	0.00227		2	0.00227
	2	0.00227		2	0.00227
	2	0.00227		2	0.00227
	2	0.00227		2	0.00227
	2	0.00227		2	0.00227
	2	0.00227		2	0.00227
	2	0.00227		2	0.00227
	2	0.00227		1	0.00113
	1	0.00113		1	0.00113
	1	0.00113		1	0.00113
	1	0.00113		1	0.00113
	1	0.00113		1	0.00113
	1	0.00113		1	0.00113
	1	0.00113		1	0.00113
	1	0.00113		1	0.00113
	1	0.00113		1	0.00113
	1	0.00113		1	0.00113
	1	0.00113		1	0.00113
	1	0.00113		1	0.00113
	1	0.00113		1	0.00113
	1	0.00113		1	0.00113
	1	0.00113		1	0.00113
	1	0.00113		1	0.00113
	1	0.00113		1	0.00113
	1	0.00113		1	0.00113
	1	0.00113		1	0.00113
	1	0.00113		1	0.00113
	1	0.00113		1	0.00113
	1	0.00113		1	0.00113
	1	0.00113		1	0.00113
	1	0.00113		1	0.00113
	1	0.00113		1	0.00113
	1	0.00113		1	0.00113
	1	0.00113		1	0.00113
	1	0.00113		1	0.00113
	1	0.00113		1	0.00113
	1	0.00113		1	0.00113
	1	0.00113		1	0.00113
	1	0.00113		1	0.00113
	1	0.00113		1	0.00113
	1	0.00113		1	0.00113
	1	0.00113		1	0.00113
	1	0.00113		1	0.00113
	1	0.00113		1	0.00113
	1	0.00113		1	0.00113
	1	0.00113		1	0.00113
	1	0.00113		1	0.00113
	1	0.00113		1	0.00113
	1	0.00113		1	0.00113
	1	0.00113		1	0.00113
	1	0.00113		1	0.00113
	1	0.00113		1	0.00113
	1	0.00113		1	0.00113
	1	0.00113		1	0.00113
	1	0.00113		1	0.00113
	1	0.00113		1	0.00113
	1	0.00113		1	0.00113
	1	0.00113		1	0.00113
	1	0.00113		378	0.42806
	1	0.00113
	1	0.00113
	1	0.00113
	1	0.00113
	1	0.00113
	1	0.00113
	1	0.00113
	1	0.00113
	1	0.00113
	1	0.00113
	1	0.00113
	1	0.00113
	1	0.00113
	1	0.00113
	1	0.00113
	1	0.00113
	1	0.00113
	1	0.00113
	1	0.00113
	1	0.00113
	1	0.00113
	1	0.00113
	1	0.00113
	1	0.00113
	1	0.00113
	1	0.00113
	1	0.00113
	1	0.00113
	1	0.00113
	1	0.00113
	1	0.00113
	1	0.00113
	1	0.00113
	1	0.00113
	1	0.00113
	1	0.00113
	1	0.00113
	1	0.00113
	1	0.00113
	1	0.00113
	1	0.00113
	1	0.00113
	319	0.36117
